# Supplementary material for: Decoding m6Am by simultaneous transcription-start mapping and methylation quantification
Source: bioRxiv. 2025 Feb 21:2024.10.16.618717. Preprint. [Version 3] doi: 10.1101/2024.10.16.618717 (PMC11642800; doi:10.1101/2024.10.16.618717)
Supplement: Supplement 2 [file media-2.zip]

Archive with 7 entries (7 files):
- Table S4 Gene Ontology enrichment of genes with relatively low m6Am sites.xlsx
- Table S3 mRNA m6Am stoichiometries in different cell lines.xlsx
- Table S2 The design of m6Am standards.xlsx
- Table S1 Comparison of m6Am mapping methods.xlsx
- Table S7 Oligos used in this study.xlsx
- Table S6 m6Am stoichiometries of A-TSN in snRNA, snoRNA, and pseudogenes.xlsx
- Table S5 Comparing A-transcription-start nucleotide expression between wild-type and PCIF1 knockout cells.xlsx
