# Supplementary material for: Decoding m6Am by simultaneous transcription-start mapping and methylation quantification
Source: bioRxiv. 2025 Feb 21:2024.10.16.618717. Preprint. [Version 3] doi: 10.1101/2024.10.16.618717 (PMC11642800; doi:10.1101/2024.10.16.618717)
Supplement: Supplement 2 [file media-2.zip › Table S3 mRNA m6Am stoichiometries in different cell lines.xlsx]

## Sheet: Legends
Table S3. mRNA m6Am stoichiometries in different cell lines.
Note: the whole table for all mRNA m6Am sites is too large. To download the table, please visit Zenodo: 10.5281/zenodo.12760731
Sheet 1. Metadata for CROWN-seq libraries
Sheet 2. The statistics of non-conversion rates among CROWN-seq libraries
Sheet 3. Non-conversion rates of A-TSNs between WT and PCIF1 KO HEK293T cells
Sheet 4. Non-conversion rates of lowly methylated A-TSNs
Sheet 5. Non-conversion rates of lowly methylated A-TSNs (histone genes)

## Sheet: 1. Metadata
Sheet 1. Metadata of CROWN-Seq.
Sample	Unique mapped reads	A-TSN (coverage >=20)
HEK293T WT rep1	2888515	7591
HEK293T WT rep2	3532695	8867
HEK293T WT rep3	74384667	80118
HEK293T WT rep4	70369218	77033
A549 WT rep1	5999576	11485
A549 WT rep2	14797128	21613
A549 WT rep3	16801881	36090
HEK293T PCIF1 KO_rep1	6037254	9983
HEK293T PCIF1 KO_rep2	22187874	34852
HEK293T FTO KO_rep1	5714844	9460
HEK293T FTO KO_rep2	12637016	20889
Jurkat WT rep1	23157883	39815
Jurkat WT rep2	18531314	36033
Huh7 WT rep1	30837186	43121
Huh7 WT rep2	21024462	33731
K562 WT rep1	1313779	4541
K562 WT rep2	696854	2496
K562 WT rep3	16801881	28675
HT-29 WT rep1	22731823	33402
HT-29 WT rep2	5475802	14232
HCT-116 WT rep1	9127191	17568
HCT-116 WT rep2	17567774	31267
HepG2 WT rep1	29817178	44620
HepG2 WT rep2	36876831	52012
CCD841 CoN WT rep1	22440445	37797
CCD841 CoN WT rep2	27907503	43686

## Sheet: 2. Statistics
	Number of sites	Average	SD	25th percentile	Median	75th percentile
CCD841	31127	0.825359	0.174239	0.802942	0.878333	0.923312
HCT116	19485	0.876962	0.113137	0.850267	0.903659	0.941745
K562	14643	0.890925	0.101171	0.868421	0.913333	0.946033
HEK293T	58723	0.898224	0.128299	0.891892	0.934132	0.96
HepG2	34505	0.875253	0.202627	0.889113	0.947334	0.972443
A549	23786	0.914937	0.137233	0.916667	0.953307	0.97449
Huh7	28639	0.916937	0.13917	0.92029	0.954545	0.975087
HT29	19471	0.923967	0.122505	0.919355	0.956989	0.979167
Jurkat	27777	0.933742	0.119678	0.936508	0.967033	0.983051

## Sheet: 3. HEK WT vs PCIF1KO
					HEK293T			HEK293T_PCIF1KO
Chr	Position (hg38, 1-based)	Strand	Gene	Annotated by Gencode v45?	Coverage	A count	m6Am level	AG count	A count	m6Am level
1	153535991	-	S100A6	TRUE	238	232	0.97479	28	28	1
14	94110736	+	IFI27	TRUE	328	324	0.987805	40	38	0.95
9	72953053	-	ALDH1A1	TRUE	5140	5046	0.981712	194	165	0.850515
1	153545806	-	S100A4	TRUE	2289	2253	0.984273	93	50	0.537634
22	23894481	+	MIF	FALSE	176	13	0.0738636	27	8	0.296296
11	61362280	-	CYB561A3	FALSE	162	86	0.530864	23	6	0.26087
2	176002290	-	LNPK	FALSE	328	308	0.939024	57	14	0.245614
X	72572703	-	HDAC8	FALSE	149	142	0.95302	29	7	0.241379
16	69424594	+	CYB5B	FALSE	302	280	0.927152	30	7	0.233333
1	23691824	+	RPL11	FALSE	36	24	0.666667	23	5	0.217391
17	16381144	+	UBB	FALSE	45	15	0.333333	48	10	0.208333
17	38853712	-	RPL23	FALSE	46	24	0.521739	20	4	0.2
19	2785506	+	THOP1	FALSE	292	273	0.934932	21	4	0.190476
14	69398279	-	ERH	FALSE	132	17	0.128788	21	4	0.190476
17	15699771	+	ZNF286A	FALSE	151	133	0.880795	90	17	0.188889
6	34757542	+	SNRPC	FALSE	109	44	0.40367	27	5	0.185185
7	107563988	+	DUS4L	TRUE	120	100	0.833333	22	4	0.181818
7	135662504	+	STMP1	FALSE	1055	987	0.935545	77	14	0.181818
3	150546803	+	EIF2A	FALSE	162	127	0.783951	28	5	0.178571
5	160421872	+	PTTG1	FALSE	414	326	0.78744	23	4	0.173913
6	28267368	+	ZSCAN26	FALSE	114	90	0.789474	24	4	0.166667
13	33818179	+	RFC3	FALSE	481	441	0.91684	24	4	0.166667
X	153724340	-	BCAP31	FALSE	46	11	0.23913	31	5	0.16129
6	53545067	-	GCLC	FALSE	177	169	0.954802	25	4	0.16
5	151771928	+	G3BP1	TRUE	524	494	0.942748	32	5	0.15625
4	99950255	-	H2AZ1	FALSE	116	24	0.206897	45	7	0.155556
X	103686681	-	MORF4L2	FALSE	271	120	0.442804	39	6	0.153846
5	40834602	-	RPL37	FALSE	59	5	0.0847458	33	5	0.151515
16	75148494	+	ZFP1	TRUE	238	225	0.945378	20	3	0.15
22	36239609	-	APOL2	FALSE	56	51	0.910714	20	3	0.15
11	62646601	-	GANAB	FALSE	31	13	0.419355	20	3	0.15
12	52905057	-	KRT8	FALSE	746	708	0.949062	140	21	0.15
1	171485501	+	PRRC2C	FALSE	121	116	0.958678	27	4	0.148148
14	35122266	-	PPP2R3C	FALSE	162	156	0.962963	27	4	0.148148
19	19203429	-	NR2C2AP	FALSE	215	195	0.906977	21	3	0.142857
13	28659183	+	POMP	FALSE	70	8	0.114286	21	3	0.142857
16	30534826	-	ENSG00000261459	FALSE	46	43	0.934783	28	4	0.142857
15	74906823	-	FAM219B	FALSE	564	541	0.95922	21	3	0.142857
18	57621820	-	NARS1	FALSE	298	283	0.949664	28	4	0.142857
19	19516257	+	NDUFA13	FALSE	114	10	0.0877193	21	3	0.142857
7	66996844	+	TYW1	FALSE	205	187	0.912195	21	3	0.142857
12	57752341	-	CDK4	FALSE	138	104	0.753623	36	5	0.138889
3	156555089	-	SSR3	FALSE	286	235	0.821678	95	13	0.136842
X	119871912	+	NDUFA1	FALSE	80	21	0.2625	22	3	0.136364
12	56158387	+	MYL6	FALSE	298	169	0.567114	22	3	0.136364
3	197950960	+	RPL35A	FALSE	50	2	0.04	30	4	0.133333
8	108248702	-	EIF3E	FALSE	117	83	0.709402	30	4	0.133333
X	119871910	+	NDUFA1	FALSE	99	26	0.262626	45	6	0.133333
4	174283663	-	FBXO8	TRUE	439	402	0.915718	30	4	0.133333
4	39458930	-	RPL9	FALSE	107	98	0.915888	30	4	0.133333
1	45521983	-	PRDX1	FALSE	156	145	0.929487	23	3	0.130435
17	7252275	+	ELP5	FALSE	692	671	0.969653	23	3	0.130435
13	49691459	-	EBPL	FALSE	241	223	0.925311	31	4	0.129032
12	56116621	+	RPL41	FALSE	230	199	0.865217	31	4	0.129032
1	184051756	+	TSEN15	TRUE	252	240	0.952381	31	4	0.129032
1	63523532	+	EFCAB7	FALSE	1005	876	0.871642	31	4	0.129032
8	140511325	+	CHRAC1	FALSE	338	317	0.93787	24	3	0.125
2	32277962	+	YIPF4	FALSE	62	56	0.903226	24	3	0.125
11	123062128	-	HSPA8	FALSE	58	5	0.0862069	24	3	0.125
13	102845848	+	ERCC5	FALSE	318	155	0.487421	32	4	0.125
2	73234236	+	CCT7	TRUE	100	96	0.96	40	5	0.125
19	40799196	+	EGLN2	FALSE	284	252	0.887324	41	5	0.121951
17	16381156	+	UBB	FALSE	53	26	0.490566	41	5	0.121951
15	41116280	-	INO80	TRUE	56	51	0.910714	33	4	0.121212
5	40834569	-	RPL37	FALSE	75	3	0.04	33	4	0.121212
9	98056780	+	NANS	FALSE	113	104	0.920354	25	3	0.12
2	171522506	+	CYBRD1	FALSE	99	95	0.959596	25	3	0.12
1	1407217	-	MRPL20	FALSE	326	297	0.911043	50	6	0.12
21	33403455	+	IFNGR2	FALSE	268	236	0.880597	25	3	0.12
7	155644646	+	RBM33	FALSE	57	53	0.929825	25	3	0.12
14	60092004	+	PCNX4	FALSE	396	379	0.957071	25	3	0.12
17	54900866	+	TOM1L1	FALSE	86	69	0.802326	25	3	0.12
12	54037871	+	HOXC4	FALSE	411	379	0.922141	192	23	0.119792
8	38176490	-	LSM1	FALSE	1275	1166	0.91451	34	4	0.117647
5	171387863	+	NPM1	FALSE	54	12	0.222222	26	3	0.115385
1	63367662	+	ALG6	FALSE	177	168	0.949153	26	3	0.115385
X	72572683	-	HDAC8	FALSE	252	224	0.888889	26	3	0.115385
14	21269405	-	HNRNPC	FALSE	400	169	0.4225	52	6	0.115385
7	44573895	-	DDX56	TRUE	653	592	0.906585	79	9	0.113924
17	42998768	+	RPL27	FALSE	23	0	0	44	5	0.113636
20	380840	+	TRIB3	FALSE	265	244	0.920755	53	6	0.113208
10	95693899	-	TCTN3	TRUE	204	186	0.911765	98	11	0.112245
17	78378666	+	PGS1	FALSE	118	100	0.847458	27	3	0.111111
X	107717035	-	TSC22D3	FALSE	51	9	0.176471	45	5	0.111111
4	173334399	-	HMGB2	FALSE	1174	1125	0.958262	27	3	0.111111
12	54000167	+	HOXC9	FALSE	298	266	0.892617	37	4	0.108108
19	45691905	-	SNRPD2	FALSE	440	308	0.7	37	4	0.108108
16	28553946	+	SGF29	FALSE	188	83	0.441489	37	4	0.108108
9	15511004	-	PSIP1	FALSE	469	454	0.968017	28	3	0.107143
17	51153644	+	NME1-NME2	FALSE	162	64	0.395062	28	3	0.107143
11	112086768	-	TIMM8B	FALSE	997	952	0.954865	28	3	0.107143
16	2047847	-	NTHL1	TRUE	1487	1425	0.958305	57	6	0.105263
3	14178861	+	LSM3	FALSE	692	460	0.66474	57	6	0.105263
14	23556286	+	THTPA	FALSE	120	104	0.866667	38	4	0.105263
11	6481501	+	TIMM10B	TRUE	1030	879	0.853398	105	11	0.104762
10	18651586	-	NSUN6	FALSE	1130	1010	0.893805	67	7	0.104478
5	177303816	+	PRELID1	FALSE	379	277	0.730871	77	8	0.103896
5	40834597	-	RPL37	FALSE	59	6	0.101695	29	3	0.103448
4	83456130	+	MRPS18C	FALSE	61	49	0.803279	29	3	0.103448
1	8878667	-	ENO1	FALSE	333	172	0.516517	58	6	0.103448
X	55717757	+	RRAGB	FALSE	415	394	0.949398	29	3	0.103448
22	29767425	+	UQCR10	FALSE	107	9	0.0841121	29	3	0.103448
11	62839570	-	WDR74	FALSE	103	82	0.796117	39	4	0.102564
1	100133169	+	TRMT13	FALSE	315	167	0.530159	39	4	0.102564
17	69414718	+	MAP2K6	FALSE	657	639	0.972603	39	4	0.102564
19	48617816	-	RPL18	FALSE	21	2	0.0952381	49	5	0.102041
7	26200703	-	HNRNPA2B1	FALSE	120	44	0.366667	20	2	0.1
7	56064255	+	SUMF2	TRUE	184	179	0.972826	20	2	0.1
15	56733491	-	ZNF280D	FALSE	298	269	0.902685	20	2	0.1
6	30061423	+	POLR1H	FALSE	216	202	0.935185	30	3	0.1
8	71356695	-	EYA1	FALSE	205	160	0.780488	20	2	0.1
X	107717027	-	TSC22D3	FALSE	68	31	0.455882	40	4	0.1
X	77899502	+	COX7B	FALSE	308	122	0.396104	50	5	0.1
12	55728327	-	CD63	FALSE	23	6	0.26087	20	2	0.1
14	39114306	+	GEMIN2	TRUE	501	463	0.924152	30	3	0.1
3	49358347	-	GPX1	FALSE	160	121	0.75625	20	2	0.1
13	41019356	-	ELF1	FALSE	24	19	0.791667	30	3	0.1
19	17215760	+	USE1	FALSE	219	193	0.881279	20	2	0.1
15	40039181	-	SRP14	TRUE	380	313	0.823684	30	3	0.1
12	116910965	+	FBXW8	TRUE	212	200	0.943396	20	2	0.1
7	122144254	-	AASS	TRUE	703	680	0.967283	20	2	0.1
12	118061189	-	WSB2	FALSE	257	237	0.922179	20	2	0.1
5	134738515	+	CAMLG	TRUE	204	192	0.941176	20	2	0.1
12	116738336	+	RNFT2	FALSE	98	91	0.928571	20	2	0.1
14	70359598	-	COX16	FALSE	20	11	0.55	20	2	0.1
11	14520367	-	PSMA1	FALSE	347	320	0.92219	20	2	0.1
17	78214246	+	BIRC5	FALSE	133	123	0.924812	20	2	0.1
5	138332145	+	FAM53C	FALSE	73	69	0.945205	20	2	0.1
10	92593073	+	KIF11	FALSE	34	31	0.911765	20	2	0.1
15	60004222	+	FOXB1	FALSE	50	41	0.82	20	2	0.1
10	118342298	-	FAM204A	FALSE	137	116	0.846715	20	2	0.1
12	57488106	+	MARS1	FALSE	32	30	0.9375	20	2	0.1
3	41962051	-	ULK4	FALSE	157	148	0.942675	41	4	0.097561
6	1609913	+	FOXC1	FALSE	683	549	0.803807	72	7	0.0972222
3	14125017	+	TMEM43	FALSE	266	243	0.913534	31	3	0.0967742
12	56221930	-	RNF41	FALSE	47	25	0.531915	31	3	0.0967742
19	35740561	-	IGFLR1	FALSE	591	537	0.908629	31	3	0.0967742
X	153794564	+	SSR4	FALSE	45	43	0.955556	31	3	0.0967742
1	109090769	+	TMEM167B	FALSE	281	269	0.957295	31	3	0.0967742
19	48617819	-	RPL18	FALSE	20	1	0.05	31	3	0.0967742
X	38561547	+	TSPAN7	FALSE	159	144	0.90566	31	3	0.0967742
19	35745660	+	PSENEN	FALSE	229	208	0.908297	31	3	0.0967742
17	16353436	-	CENPV	FALSE	982	916	0.93279	73	7	0.0958904
1	37514754	-	MEAF6	FALSE	403	391	0.970223	21	2	0.0952381
3	161221324	+	NMD3	TRUE	262	217	0.828244	21	2	0.0952381
17	48626292	-	HOXB9	FALSE	44	41	0.931818	21	2	0.0952381
3	53891855	-	SELENOK	TRUE	2766	2567	0.928055	21	2	0.0952381
17	37609369	-	SYNRG	FALSE	383	376	0.981723	21	2	0.0952381
X	47218313	+	CDK16	FALSE	342	272	0.795322	21	2	0.0952381
X	119236309	+	PGRMC1	FALSE	143	19	0.132867	21	2	0.0952381
10	97446185	+	ZDHHC16	FALSE	165	149	0.90303	42	4	0.0952381
7	100706091	+	POP7	FALSE	882	827	0.937642	21	2	0.0952381
15	64841915	+	PLEKHO2	TRUE	205	195	0.95122	21	2	0.0952381
12	57745069	+	TSPAN31	TRUE	403	377	0.935484	21	2	0.0952381
15	64381429	-	PCLAF	FALSE	30	4	0.133333	21	2	0.0952381
1	35193119	-	SFPQ	FALSE	111	30	0.27027	84	8	0.0952381
15	34343105	-	NOP10	FALSE	483	443	0.917184	21	2	0.0952381
17	38853710	-	RPL23	FALSE	107	61	0.570093	21	2	0.0952381
15	41559238	+	TYRO3	FALSE	57	54	0.947368	21	2	0.0952381
5	71587305	+	MCCC2	FALSE	310	288	0.929032	21	2	0.0952381
2	159615441	-	BAZ2B	FALSE	89	80	0.898876	21	2	0.0952381
8	60517221	+	RAB2A	FALSE	150	134	0.893333	21	2	0.0952381
6	30626879	+	ATAT1	FALSE	200	178	0.89	32	3	0.09375
17	75042652	-	ATP5PD	FALSE	99	1	0.010101	32	3	0.09375
12	21657776	-	LDHB	FALSE	552	482	0.873188	32	3	0.09375
1	67430411	-	SERBP1	FALSE	511	420	0.821918	32	3	0.09375
19	13116725	-	TRMT1	TRUE	150	127	0.846667	64	6	0.09375
9	34329240	-	KIF24	FALSE	222	203	0.914414	32	3	0.09375
3	47513360	-	ELP6	FALSE	113	101	0.893805	32	3	0.09375
19	572632	+	BSG	FALSE	36	6	0.166667	32	3	0.09375
14	60981079	-	TRMT5	TRUE	2014	1840	0.913605	107	10	0.0934579
16	1773119	-	MRPS34	FALSE	539	458	0.849722	75	7	0.0933333
17	51260534	+	UTP18	FALSE	473	450	0.951374	43	4	0.0930233
16	1826807	-	HAGH	TRUE	453	445	0.98234	43	4	0.0930233
6	142147274	+	VTA1	FALSE	561	514	0.916221	43	4	0.0930233
X	72276176	-	RPS4X	FALSE	23	0	0	43	4	0.0930233
5	79991262	-	MTX3	TRUE	923	868	0.940412	54	5	0.0925926
5	72320383	+	PTCD2	FALSE	393	359	0.913486	76	7	0.0921053
11	695047	-	DEAF1	FALSE	1114	1014	0.910233	98	9	0.0918367
9	136712572	+	DIPK1B	TRUE	314	292	0.929936	22	2	0.0909091
1	26432328	+	DHDDS	FALSE	67	54	0.80597	22	2	0.0909091
16	30064199	+	ALDOA	FALSE	62	46	0.741935	22	2	0.0909091
20	17968956	+	MGME1	FALSE	110	106	0.963636	22	2	0.0909091
9	128787354	+	TBC1D13	FALSE	165	146	0.884848	22	2	0.0909091
2	38751332	-	SRSF7	FALSE	95	0	0	22	2	0.0909091
12	75390901	-	CAPS2	TRUE	717	695	0.969317	22	2	0.0909091
2	169694356	-	CFAP210	FALSE	499	466	0.933868	22	2	0.0909091
3	24494803	-	THRB	TRUE	400	359	0.8975	22	2	0.0909091
1	61082579	+	NFIA	FALSE	280	250	0.892857	44	4	0.0909091
8	33513138	-	TTI2	FALSE	91	88	0.967033	22	2	0.0909091
5	55160193	+	GPX8	FALSE	63	34	0.539683	33	3	0.0909091
3	9363070	+	THUMPD3	FALSE	408	383	0.938725	22	2	0.0909091
X	119791663	-	RPL39	FALSE	203	185	0.91133	22	2	0.0909091
15	67254651	-	AAGAB	FALSE	241	234	0.970954	22	2	0.0909091
8	81842181	-	SNX16	FALSE	164	151	0.920732	22	2	0.0909091
X	55000412	+	APEX2	FALSE	83	82	0.987952	22	2	0.0909091
X	101617909	-	ARMCX6	FALSE	30	4	0.133333	22	2	0.0909091
1	234610200	-	IRF2BP2	FALSE	93	75	0.806452	22	2	0.0909091
17	50373170	-	MRPL27	FALSE	212	178	0.839623	33	3	0.0909091
7	64666183	+	ZNF107	FALSE	63	61	0.968254	22	2	0.0909091
15	76311431	-	ETFA	FALSE	696	650	0.933908	33	3	0.0909091
14	39114298	+	GEMIN2	FALSE	552	484	0.876812	22	2	0.0909091
16	30355270	-	CD2BP2	FALSE	147	140	0.952381	22	2	0.0909091
14	77761130	-	SNW1	FALSE	116	39	0.336207	22	2	0.0909091
6	43059631	+	KLC4	TRUE	1454	1340	0.921596	100	9	0.09
11	70203252	+	FADD	FALSE	191	179	0.937173	67	6	0.0895522
2	10812696	-	PDIA6	FALSE	43	38	0.883721	56	5	0.0892857
X	72276173	-	RPS4X	FALSE	39	2	0.0512821	56	5	0.0892857
2	240561040	-	ANKMY1	FALSE	363	323	0.889807	45	4	0.0888889
9	19380195	-	RPS6	FALSE	21	1	0.047619	34	3	0.0882353
5	178153880	-	NHP2	FALSE	560	530	0.946429	34	3	0.0882353
3	132417517	+	DNAJC13	FALSE	972	935	0.961934	34	3	0.0882353
4	17810987	+	NCAPG	FALSE	153	136	0.888889	23	2	0.0869565
X	106168357	+	PWWP3B	FALSE	27	24	0.888889	23	2	0.0869565
11	63938985	+	NAA40	FALSE	39	37	0.948718	23	2	0.0869565
6	56542808	-	DST	TRUE	166	144	0.86747	23	2	0.0869565
8	11795572	+	FDFT1	FALSE	138	126	0.913043	23	2	0.0869565
22	38656411	-	FAM227A	FALSE	247	233	0.94332	23	2	0.0869565
19	19203386	-	NR2C2AP	FALSE	566	510	0.90106	23	2	0.0869565
17	1400161	-	YWHAE	FALSE	333	214	0.642643	46	4	0.0869565
5	121961985	+	SRFBP1	FALSE	142	129	0.908451	23	2	0.0869565
16	84187052	-	TAF1C	TRUE	224	210	0.9375	23	2	0.0869565
6	3118707	+	BPHL	FALSE	254	246	0.968504	23	2	0.0869565
17	8383161	-	RPL26	FALSE	374	356	0.951872	23	2	0.0869565
1	23959164	+	PNRC2	FALSE	369	334	0.905149	23	2	0.0869565
X	77899513	+	COX7B	FALSE	236	95	0.402542	46	4	0.0869565
12	120710431	+	UNC119B	FALSE	158	152	0.962025	23	2	0.0869565
9	122264908	+	MRRF	FALSE	49	46	0.938776	23	2	0.0869565
12	100267076	-	DEPDC4	FALSE	257	246	0.957198	23	2	0.0869565
2	201451565	-	TRAK2	FALSE	264	248	0.939394	23	2	0.0869565
15	44195271	-	FRMD5	TRUE	39	32	0.820513	23	2	0.0869565
3	128123820	-	RUVBL1	FALSE	185	136	0.735135	23	2	0.0869565
17	75667334	+	SAP30BP	FALSE	304	289	0.950658	23	2	0.0869565
20	49219356	+	DDX27	FALSE	389	367	0.943445	23	2	0.0869565
5	171387823	+	NPM1	FALSE	522	497	0.952107	104	9	0.0865385
8	108248695	-	EIF3E	FALSE	125	67	0.536	35	3	0.0857143
11	34916330	-	APIP	FALSE	376	365	0.970745	35	3	0.0857143
19	36114856	-	POLR2I	FALSE	226	192	0.849558	70	6	0.0857143
1	168178962	+	TIPRL	TRUE	1437	1342	0.93389	35	3	0.0857143
2	70302011	-	FAM136A	FALSE	423	372	0.879433	35	3	0.0857143
17	42998414	+	RPL27	FALSE	334	318	0.952096	35	3	0.0857143
20	35954696	+	CNBD2	FALSE	360	302	0.838889	35	3	0.0857143
12	133037288	+	ZNF84	FALSE	111	106	0.954955	35	3	0.0857143
17	42121356	-	KAT2A	FALSE	531	494	0.93032	59	5	0.0847458
4	103099880	-	BDH2	FALSE	673	626	0.930163	59	5	0.0847458
X	103686685	-	MORF4L2	FALSE	668	444	0.664671	83	7	0.0843373
10	124801806	+	ABRAXAS2	FALSE	1375	1250	0.909091	119	10	0.0840336
6	13615359	+	NOL7	FALSE	1416	1321	0.93291	131	11	0.0839695
2	170929191	+	GORASP2	FALSE	191	176	0.921466	24	2	0.0833333
11	6683299	-	MRPL17	FALSE	120	15	0.125	24	2	0.0833333
3	51941885	-	RRP9	FALSE	581	552	0.950086	24	2	0.0833333
12	116881477	-	HRK	FALSE	118	101	0.855932	24	2	0.0833333
2	223837566	-	AP1S3	FALSE	289	255	0.882353	36	3	0.0833333
14	67359785	-	ATP6V1D	FALSE	898	798	0.888641	24	2	0.0833333
15	82540428	-	RPS17	FALSE	201	105	0.522388	60	5	0.0833333
X	21839636	+	MBTPS2	TRUE	115	106	0.921739	24	2	0.0833333
5	172983792	+	ATP6V0E1	FALSE	326	317	0.972393	24	2	0.0833333
12	6724046	+	COPS7A	TRUE	1025	953	0.929756	36	3	0.0833333
20	17969080	+	MGME1	FALSE	56	47	0.839286	24	2	0.0833333
X	152830952	+	NSDHL	FALSE	142	133	0.93662	24	2	0.0833333
3	14651769	+	CCDC174	FALSE	222	207	0.932432	24	2	0.0833333
11	110429991	+	FDX1	FALSE	362	350	0.966851	24	2	0.0833333
5	126777161	+	LMNB1	TRUE	77	26	0.337662	24	2	0.0833333
3	32685284	+	CNOT10	FALSE	169	160	0.946746	24	2	0.0833333
17	1400169	-	YWHAE	FALSE	278	165	0.593525	48	4	0.0833333
6	31806710	-	LSM2	FALSE	23	19	0.826087	36	3	0.0833333
4	99950267	-	H2AZ1	FALSE	190	37	0.194737	60	5	0.0833333
12	48716780	-	CCNT1	FALSE	104	95	0.913462	24	2	0.0833333
7	27165530	-	HOXA9	FALSE	35	12	0.342857	24	2	0.0833333
4	99950252	-	H2AZ1	FALSE	210	21	0.1	108	9	0.0833333
1	110407669	-	LAMTOR5	FALSE	202	151	0.747525	24	2	0.0833333
2	27771756	+	MRPL33	FALSE	118	94	0.79661	24	2	0.0833333
6	33289252	-	WDR46	FALSE	236	228	0.966102	36	3	0.0833333
14	69398246	-	ERH	FALSE	58	2	0.0344828	36	3	0.0833333
9	128504721	+	GLE1	FALSE	137	122	0.890511	24	2	0.0833333
2	230864990	+	ITM2C	FALSE	117	112	0.957265	24	2	0.0833333
2	74421751	+	WDR54	FALSE	956	886	0.926778	97	8	0.0824742
7	100148990	+	LAMTOR4	FALSE	779	743	0.953787	122	10	0.0819672
22	21666040	+	PPIL2	TRUE	82	69	0.841463	37	3	0.0810811
13	113297234	+	LAMP1	FALSE	130	123	0.946154	25	2	0.08
12	122975232	+	OGFOD2	FALSE	129	121	0.937984	25	2	0.08
6	42879920	+	RPL7L1	TRUE	686	658	0.959184	25	2	0.08
X	55000338	+	APEX2	FALSE	111	101	0.90991	25	2	0.08
13	36999307	-	ALG5	FALSE	509	447	0.878193	100	8	0.08
2	32039816	-	DPY30	FALSE	553	539	0.974684	25	2	0.08
1	165649839	+	MGST3	FALSE	55	1	0.0181818	25	2	0.08
13	78603578	-	POU4F1	FALSE	392	370	0.943878	25	2	0.08
22	29767397	+	UQCR10	FALSE	197	56	0.284264	25	2	0.08
1	234373673	+	COA6	FALSE	353	327	0.926346	25	2	0.08
3	9844014	-	RPUSD3	FALSE	153	137	0.895425	25	2	0.08
6	44127420	-	MRPL14	FALSE	1448	1304	0.900552	25	2	0.08
7	33129540	+	BBS9	TRUE	233	219	0.939914	25	2	0.08
7	1028373	-	C7orf50	FALSE	578	525	0.908304	75	6	0.08
6	125301976	-	HDDC2	FALSE	399	391	0.97995	25	2	0.08
22	39520586	+	ATF4	FALSE	51	4	0.0784314	25	2	0.08
2	200811929	+	BZW1	FALSE	99	70	0.707071	25	2	0.08
5	139293767	+	MATR3	FALSE	128	98	0.765625	25	2	0.08
12	15882405	+	STRAP	FALSE	45	40	0.888889	25	2	0.08
7	151341785	+	NUB1	FALSE	274	259	0.945255	25	2	0.08
1	1574839	-	SSU72	FALSE	188	174	0.925532	25	2	0.08
19	572622	+	BSG	FALSE	37	17	0.459459	25	2	0.08
11	8911201	+	AKIP1	FALSE	722	676	0.936288	50	4	0.08
20	35699438	+	ROMO1	FALSE	557	533	0.956912	25	2	0.08
X	55161176	-	FAM104B	FALSE	343	324	0.944606	25	2	0.08
11	46381733	+	MDK	FALSE	95	82	0.863158	25	2	0.08
6	35259754	+	ZNF76	FALSE	38	33	0.868421	38	3	0.0789474
5	181243950	-	RACK1	FALSE	147	128	0.870748	38	3	0.0789474
6	34757527	+	SNRPC	FALSE	336	222	0.660714	38	3	0.0789474
3	179604816	+	NDUFB5	TRUE	368	335	0.910326	89	7	0.0786517
19	41860213	+	RPS19	FALSE	842	819	0.972684	51	4	0.0784314
8	63038768	-	GGH	FALSE	498	348	0.698795	51	4	0.0784314
5	133968630	-	C5orf15	FALSE	851	679	0.797885	167	13	0.0778443
4	53377645	+	FIP1L1	TRUE	272	143	0.525735	103	8	0.0776699
4	75514468	+	THAP6	FALSE	89	77	0.865169	26	2	0.0769231
19	572626	+	BSG	FALSE	112	59	0.526786	52	4	0.0769231
14	67619957	+	ARG2	FALSE	99	87	0.878788	26	2	0.0769231
17	35587298	+	AP2B1	FALSE	341	324	0.950147	39	3	0.0769231
14	22589237	-	DAD1	FALSE	1611	1544	0.958411	78	6	0.0769231
14	49620605	-	RPL36AL	FALSE	275	187	0.68	26	2	0.0769231
1	52842763	+	ZYG11A	FALSE	215	207	0.962791	26	2	0.0769231
17	30824692	-	CRLF3	TRUE	905	877	0.969061	26	2	0.0769231
2	42361187	-	COX7A2L	FALSE	242	228	0.942149	26	2	0.0769231
15	72272661	-	PARP6	FALSE	223	217	0.973094	26	2	0.0769231
6	112087517	-	TUBE1	FALSE	131	104	0.793893	26	2	0.0769231
7	90403526	+	CLDN12	FALSE	70	49	0.7	26	2	0.0769231
3	43286586	+	SNRK	TRUE	131	121	0.923664	26	2	0.0769231
8	108248684	-	EIF3E	FALSE	165	119	0.721212	39	3	0.0769231
14	66508167	+	GPHN	FALSE	65	60	0.923077	26	2	0.0769231
1	230979094	+	ARV1	TRUE	1756	1660	0.94533	52	4	0.0769231
1	40040782	+	CAP1	FALSE	248	233	0.939516	26	2	0.0769231
3	120596277	+	NDUFB4	FALSE	545	526	0.965138	26	2	0.0769231
15	65611148	-	INTS14	TRUE	507	460	0.907298	65	5	0.0769231
7	42932160	-	PSMA2	FALSE	91	4	0.043956	26	2	0.0769231
2	37084518	+	GPATCH11	TRUE	245	206	0.840816	26	2	0.0769231
X	153724339	-	BCAP31	FALSE	37	6	0.162162	26	2	0.0769231
3	196082079	-	TFRC	FALSE	220	191	0.868182	26	2	0.0769231
6	149749743	+	PCMT1	FALSE	1375	1314	0.955636	92	7	0.076087
10	3172779	-	PITRM1	TRUE	938	785	0.806252	184	14	0.076087
12	120438127	+	COX6A1	FALSE	204	21	0.102941	79	6	0.0759494
12	56116700	+	RPL41	FALSE	266	175	0.657895	53	4	0.0754717
14	21269408	-	HNRNPC	FALSE	438	167	0.381279	53	4	0.0754717
17	16381165	+	UBB	FALSE	26	15	0.576923	53	4	0.0754717
19	32971948	-	CEP89	FALSE	376	300	0.797872	40	3	0.075
20	31952042	-	PDRG1	FALSE	353	344	0.974504	40	3	0.075
19	39391394	+	MED29	FALSE	328	307	0.935976	40	3	0.075
1	162497849	+	UHMK1	FALSE	358	322	0.899441	40	3	0.075
5	178153864	-	NHP2	FALSE	660	626	0.948485	40	3	0.075
10	16817487	-	RSU1	FALSE	263	225	0.855513	40	3	0.075
14	73058626	+	RBM25	FALSE	343	330	0.962099	40	3	0.075
20	18567479	+	ENSG00000284776	FALSE	1034	930	0.89942	267	20	0.0749064
1	235328582	+	ENSG00000285053	FALSE	287	265	0.923345	67	5	0.0746269
1	34985305	-	ENSG00000284773	FALSE	135	120	0.888889	67	5	0.0746269
8	42207676	-	PLAT	TRUE	209	119	0.569378	161	12	0.0745342
1	52404627	+	PRPF38A	FALSE	72	63	0.875	27	2	0.0740741
21	33915763	-	ATP5PO	FALSE	77	22	0.285714	27	2	0.0740741
22	29767399	+	UQCR10	FALSE	254	112	0.440945	54	4	0.0740741
12	56158375	+	MYL6	FALSE	425	156	0.367059	27	2	0.0740741
22	24952716	+	KIAA1671	TRUE	105	98	0.933333	27	2	0.0740741
19	7629834	+	PET100	FALSE	309	280	0.906149	27	2	0.0740741
1	171781674	+	METTL13	FALSE	879	800	0.910125	54	4	0.0740741
17	4731462	+	MED11	FALSE	489	435	0.889571	27	2	0.0740741
2	3377887	-	EIPR1	FALSE	371	351	0.946092	27	2	0.0740741
6	122471797	-	SERINC1	FALSE	154	123	0.798701	27	2	0.0740741
12	57752402	-	CDK4	FALSE	140	132	0.942857	27	2	0.0740741
14	105491234	+	TEDC1	TRUE	386	373	0.966321	27	2	0.0740741
20	62143429	-	PSMA7	FALSE	461	447	0.969631	27	2	0.0740741
19	40576866	+	SHKBP1	FALSE	229	214	0.934498	27	2	0.0740741
14	35046279	+	FAM177A1	FALSE	406	398	0.980296	27	2	0.0740741
2	42568746	+	MTA3	FALSE	85	73	0.858824	27	2	0.0740741
1	156751697	-	HDGF	FALSE	921	774	0.840391	27	2	0.0740741
7	99616985	+	ZSCAN25	FALSE	80	76	0.95	27	2	0.0740741
X	119468480	+	SLC25A5	FALSE	266	257	0.966165	27	2	0.0740741
17	7219975	+	ACADVL	FALSE	78	75	0.961538	27	2	0.0740741
11	34052317	+	CAPRIN1	FALSE	54	48	0.888889	27	2	0.0740741
17	42017481	-	DNAJC7	FALSE	268	253	0.94403	27	2	0.0740741
7	75073834	-	RCC1L	FALSE	339	318	0.938053	27	2	0.0740741
17	7307700	+	EIF5A	FALSE	134	127	0.947761	27	2	0.0740741
1	226309161	-	LIN9	FALSE	217	189	0.870968	27	2	0.0740741
3	129183867	-	CNBP	FALSE	313	279	0.891374	27	2	0.0740741
1	228082756	+	ARF1	FALSE	186	169	0.908602	27	2	0.0740741
X	15335513	-	PIGA	FALSE	2100	1865	0.888095	272	20	0.0735294
3	169812895	-	LRRC34	FALSE	161	146	0.906832	68	5	0.0735294
X	47218296	+	CDK16	FALSE	384	330	0.859375	41	3	0.0731707
10	67838110	-	DNAJC12	FALSE	128	103	0.804688	41	3	0.0731707
8	15540253	+	TUSC3	FALSE	392	373	0.951531	41	3	0.0731707
17	42998775	+	RPL27	FALSE	55	2	0.0363636	82	6	0.0731707
17	82418362	+	HEXD	FALSE	168	151	0.89881	55	4	0.0727273
15	66505339	+	ZWILCH	FALSE	625	582	0.9312	55	4	0.0727273
17	6444451	+	PIMREG	FALSE	590	579	0.981356	55	4	0.0727273
1	225999341	-	SDE2	FALSE	143	127	0.888112	55	4	0.0727273
15	99249563	-	TTC23	FALSE	908	789	0.868943	83	6	0.0722892
4	2041995	+	C4orf48	TRUE	841	763	0.907253	111	8	0.0720721
11	65170236	+	SPDYC	FALSE	632	594	0.939873	167	12	0.0718563
15	64162986	-	PPIB	FALSE	1409	1325	0.940383	167	12	0.0718563
17	51153659	+	NME1	FALSE	83	11	0.13253	28	2	0.0714286
8	96235532	-	UQCRB	FALSE	219	43	0.196347	70	5	0.0714286
3	108589451	-	CIP2A	FALSE	428	285	0.665888	28	2	0.0714286
14	21269411	-	HNRNPC	TRUE	418	246	0.588517	42	3	0.0714286
22	28800524	-	XBP1	FALSE	131	88	0.671756	28	2	0.0714286
9	127397142	+	SLC2A8	FALSE	391	365	0.933504	28	2	0.0714286
7	73683616	+	BUD23	FALSE	140	100	0.714286	28	2	0.0714286
10	90871987	+	RPP30	FALSE	65	48	0.738462	28	2	0.0714286
12	12891565	+	GPRC5A	FALSE	147	122	0.829932	28	2	0.0714286
5	69217833	+	MRPS36	FALSE	540	506	0.937037	42	3	0.0714286
11	62653302	-	INTS5	TRUE	646	562	0.869969	168	12	0.0714286
12	104288925	+	TXNRD1	FALSE	1123	996	0.88691	70	5	0.0714286
14	21476913	-	RAB2B	FALSE	415	400	0.963855	28	2	0.0714286
1	169893935	-	SCYL3	FALSE	1102	976	0.885662	98	7	0.0714286
21	28992828	-	LTN1	FALSE	621	601	0.967794	28	2	0.0714286
1	156213062	+	PMF1	FALSE	30	9	0.3	28	2	0.0714286
5	32585585	+	SUB1	FALSE	767	673	0.877445	28	2	0.0714286
2	86337626	-	REEP1	TRUE	390	368	0.94359	28	2	0.0714286
4	76148408	-	NUP54	FALSE	166	126	0.759036	28	2	0.0714286
21	25607460	-	MRPL39	FALSE	199	169	0.849246	42	3	0.0714286
19	2328455	-	LSM7	FALSE	113	5	0.0442478	28	2	0.0714286
21	32771819	-	PAXBP1	FALSE	863	808	0.936269	42	3	0.0714286
4	87422586	+	NUDT9	FALSE	685	644	0.940146	28	2	0.0714286
11	3057407	-	CARS1	FALSE	149	130	0.872483	28	2	0.0714286
15	88913344	-	MFGE8	FALSE	67	62	0.925373	28	2	0.0714286
1	84574415	-	CTBS	FALSE	87	72	0.827586	28	2	0.0714286
16	1782538	-	SPSB3	FALSE	166	156	0.939759	28	2	0.0714286
1	212035811	+	DTL	FALSE	93	74	0.795699	28	2	0.0714286
21	33325006	+	IFNAR1	FALSE	174	157	0.902299	28	2	0.0714286
6	8435515	-	SLC35B3	FALSE	260	245	0.942308	28	2	0.0714286
21	44818079	-	SUMO3	FALSE	748	696	0.930481	28	2	0.0714286
12	124914632	-	UBC	FALSE	83	36	0.433735	57	4	0.0701754
3	129183908	-	CNBP	FALSE	7277	6574	0.903394	749	47	0.0700059
21	39387765	+	GET1	TRUE	1781	1699	0.953958	100	7	0.07
14	49586310	-	RPS29	FALSE	20	0	0	43	3	0.0697674
14	69398690	+	SLC39A9	TRUE	1856	1755	0.945582	86	6	0.0697674
17	2030155	+	DPH1	FALSE	948	864	0.911392	216	15	0.0694444
19	47048614	-	TMEM160	FALSE	896	795	0.887277	144	10	0.0694444
12	6494132	+	NCAPD2	FALSE	225	214	0.951111	29	2	0.0689655
11	66438821	-	MRPL11	FALSE	734	678	0.923706	58	4	0.0689655
10	72216311	-	ASCC1	TRUE	232	219	0.943966	29	2	0.0689655
X	48897749	-	TIMM17B	FALSE	579	522	0.901554	87	6	0.0689655
5	126595167	-	ALDH7A1	FALSE	301	278	0.923588	29	2	0.0689655
12	50112234	+	COX14	FALSE	1001	954	0.953047	29	2	0.0689655
8	96235521	-	UQCRB	FALSE	83	13	0.156627	29	2	0.0689655
2	216109425	+	XRCC5	FALSE	131	68	0.519084	29	2	0.0689655
2	27134642	-	PREB	FALSE	320	247	0.771875	29	2	0.0689655
19	19516304	+	NDUFA13	FALSE	46	11	0.23913	29	2	0.0689655
4	48831270	+	OCIAD1	FALSE	40	40	1	29	2	0.0689655
1	26432371	+	DHDDS	TRUE	143	134	0.937063	29	2	0.0689655
3	184561785	+	EPHB3	TRUE	158	124	0.78481	29	2	0.0689655
2	65227849	+	ACTR2	FALSE	96	20	0.208333	29	2	0.0689655
11	14520448	-	PSMA1	FALSE	483	456	0.944099	29	2	0.0689655
7	27140243	-	HOXA3	FALSE	74	72	0.972973	29	2	0.0689655
11	3057392	-	CARS1	FALSE	136	132	0.970588	29	2	0.0689655
2	38778195	+	GEMIN6	FALSE	1219	1113	0.913043	116	8	0.0689655
11	62728526	+	TTC9C	FALSE	102	95	0.931373	29	2	0.0689655
20	31514479	+	HM13	FALSE	135	126	0.933333	29	2	0.0689655
3	197950965	+	RPL35A	FALSE	25	0	0	29	2	0.0689655
12	104288867	+	TXNRD1	FALSE	157	138	0.878981	29	2	0.0689655
19	14572013	-	NDUFB7	FALSE	373	358	0.959786	29	2	0.0689655
8	73878822	-	ENSG00000258677	FALSE	348	258	0.741379	58	4	0.0689655
3	33645464	-	CLASP2	FALSE	38	2	0.0526316	29	2	0.0689655
9	128689275	+	SET	FALSE	270	241	0.892593	29	2	0.0689655
20	63216113	-	YTHDF1	FALSE	147	124	0.843537	29	2	0.0689655
X	154398318	+	RPL10	FALSE	1879	1763	0.938265	146	10	0.0684932
9	136992444	+	PAXX	FALSE	397	347	0.874055	146	10	0.0684932
X	23783171	+	SAT1	FALSE	574	522	0.909408	88	6	0.0681818
2	9630978	-	YWHAQ	FALSE	222	144	0.648649	44	3	0.0681818
8	71356705	-	EYA1	FALSE	366	318	0.868852	44	3	0.0681818
2	241150489	+	PPP1R7	FALSE	482	465	0.96473	44	3	0.0681818
3	185282976	+	MAP3K13	FALSE	458	393	0.858079	44	3	0.0681818
5	40834583	-	RPL37	FALSE	87	1	0.0114943	44	3	0.0681818
2	27663650	-	SUPT7L	FALSE	297	278	0.936027	44	3	0.0681818
20	50510383	+	PTPN1	TRUE	3487	3226	0.924561	312	21	0.0673077
19	43754932	-	SMG9	FALSE	361	334	0.925208	134	9	0.0671642
11	62573849	-	EEF1G	FALSE	89	68	0.764045	45	3	0.0666667
11	67469272	-	TMEM134	TRUE	125	121	0.968	30	2	0.0666667
22	41468653	-	PHF5A	FALSE	100	88	0.88	30	2	0.0666667
GL000194.1	115038	-	MAFIP	FALSE	153	147	0.960784	45	3	0.0666667
2	74472660	-	MRPL53	FALSE	242	200	0.826446	105	7	0.0666667
11	75399572	+	RPS3	FALSE	120	11	0.0916667	105	7	0.0666667
7	44796705	+	PPIA	FALSE	22	9	0.409091	30	2	0.0666667
6	42879622	+	RPL7L1	FALSE	182	170	0.934066	30	2	0.0666667
3	49022145	+	NDUFAF3	FALSE	66	55	0.833333	30	2	0.0666667
2	176107289	+	HOXD11	FALSE	480	444	0.925	45	3	0.0666667
14	70359615	-	COX16	FALSE	313	277	0.884984	45	3	0.0666667
7	76048157	+	MDH2	FALSE	165	159	0.963636	30	2	0.0666667
12	102120255	+	PARPBP	FALSE	94	48	0.510638	30	2	0.0666667
22	35400191	+	MCM5	FALSE	346	291	0.84104	60	4	0.0666667
X	115610250	+	PLS3	FALSE	43	3	0.0697674	30	2	0.0666667
2	168890422	-	SPC25	FALSE	215	198	0.92093	30	2	0.0666667
15	78438320	+	IREB2	FALSE	556	529	0.951439	30	2	0.0666667
11	68903810	-	MRPL21	FALSE	1427	1338	0.937631	270	18	0.0666667
11	72112758	-	ANAPC15	FALSE	618	582	0.941748	30	2	0.0666667
X	69165447	-	PJA1	FALSE	160	149	0.93125	30	2	0.0666667
8	33513132	-	TTI2	FALSE	99	95	0.959596	30	2	0.0666667
14	35292398	+	PSMA6	TRUE	173	161	0.930636	30	2	0.0666667
1	37692497	+	CDCA8	FALSE	143	129	0.902098	30	2	0.0666667
14	73950094	-	FAM161B	TRUE	122	110	0.901639	45	3	0.0666667
3	88149815	-	CGGBP1	TRUE	170	144	0.847059	30	2	0.0666667
10	68901280	+	DDX50	FALSE	396	369	0.931818	60	4	0.0666667
11	47553159	-	CELF1	FALSE	113	102	0.902655	30	2	0.0666667
1	147172550	-	PRKAB2	TRUE	83	75	0.903614	30	2	0.0666667
7	100119624	+	CNPY4	FALSE	90	86	0.955556	30	2	0.0666667
3	138187553	+	ARMC8	FALSE	70	65	0.928571	30	2	0.0666667
1	25906397	-	STMN1	FALSE	604	529	0.875828	45	3	0.0666667
21	32279047	-	MIS18A	FALSE	1237	1068	0.863379	391	34	0.0664284
14	74084963	+	LIN52	TRUE	2143	1891	0.882408	318	21	0.0660377
18	21612289	+	SNRPD1	FALSE	424	400	0.943396	91	6	0.0659341
7	56064265	+	SUMF2	TRUE	588	564	0.959184	91	6	0.0659341
14	74713170	+	FCF1	TRUE	2127	1985	0.933239	76	5	0.0657895
12	55974064	+	RAB5B	FALSE	422	384	0.909953	61	4	0.0655738
14	58244873	+	PSMA3	TRUE	673	600	0.89153	61	4	0.0655738
17	18858159	+	PRPSAP2	FALSE	2382	2017	0.846767	275	18	0.0654545
5	97183191	-	RIOK2	FALSE	338	278	0.822485	46	3	0.0652174
7	23182057	+	NUP42	FALSE	390	355	0.910256	46	3	0.0652174
7	100148979	+	LAMTOR4	FALSE	287	260	0.905923	46	3	0.0652174
3	146544654	-	PLSCR1	FALSE	1714	1621	0.945741	46	3	0.0652174
3	129316256	-	H1-10	FALSE	287	254	0.885017	46	3	0.0652174
2	183124365	+	NUP35	FALSE	178	172	0.966292	46	3	0.0652174
11	75399569	+	RPS3	FALSE	76	7	0.0921053	46	3	0.0652174
X	77899512	+	COX7B	FALSE	327	67	0.204893	92	6	0.0652174
6	31665858	-	GPANK1	FALSE	1103	984	0.892112	170	11	0.0647059
14	23302857	-	PPP1R3E	FALSE	267	241	0.902622	31	2	0.0645161
5	134648816	+	SEC24A	FALSE	78	73	0.935897	31	2	0.0645161
13	41132799	-	KBTBD6	FALSE	288	268	0.930556	31	2	0.0645161
15	77420940	+	HMG20A	FALSE	82	70	0.853659	31	2	0.0645161
13	45464976	+	COG3	FALSE	510	494	0.968627	31	2	0.0645161
19	19516303	+	NDUFA13	FALSE	35	4	0.114286	31	2	0.0645161
14	76812861	-	ANGEL1	TRUE	671	662	0.986587	31	2	0.0645161
15	64825625	-	PIF1	TRUE	691	661	0.956585	31	2	0.0645161
X	119871922	+	NDUFA1	FALSE	83	48	0.578313	31	2	0.0645161
6	125781197	+	NCOA7	FALSE	30	21	0.7	31	2	0.0645161
20	49046288	+	CSE1L	FALSE	221	209	0.945701	31	2	0.0645161
12	132710870	+	PGAM5	FALSE	158	145	0.917722	31	2	0.0645161
9	13279571	-	MPDZ	FALSE	74	65	0.878378	31	2	0.0645161
18	32091891	+	RNF138	TRUE	83	80	0.963855	31	2	0.0645161
21	36320199	+	MORC3	FALSE	363	362	0.997245	31	2	0.0645161
8	31033808	+	WRN	FALSE	138	108	0.782609	31	2	0.0645161
11	67119284	+	KDM2A	FALSE	66	60	0.909091	31	2	0.0645161
3	45842158	-	LZTFL1	FALSE	597	574	0.961474	78	5	0.0641026
12	21654627	-	LDHB	FALSE	45	2	0.0444444	47	3	0.0638298
3	48609634	-	UQCRC1	FALSE	716	685	0.956704	47	3	0.0638298
14	21269334	-	HNRNPC	FALSE	31	3	0.0967742	47	3	0.0638298
9	21994331	-	CDKN2A	FALSE	258	217	0.841085	63	4	0.0634921
16	30610351	-	ENSG00000289491	TRUE	449	368	0.819599	158	10	0.0632911
12	56315908	-	CNPY2	FALSE	1378	1344	0.975327	95	6	0.0631579
1	37690529	-	AIRIM	TRUE	1666	1521	0.912965	622	34	0.062915
2	47176498	-	CALM2	FALSE	508	408	0.80315	48	3	0.0625
16	74666839	-	RFWD3	TRUE	53	40	0.754717	32	2	0.0625
1	37595933	-	GNL2	FALSE	170	120	0.705882	48	3	0.0625
7	76358989	-	YWHAG	FALSE	381	376	0.986877	32	2	0.0625
4	174283642	-	FBXO8	FALSE	193	176	0.911917	32	2	0.0625
1	32222442	+	EIF3I	FALSE	67	49	0.731343	32	2	0.0625
4	99950245	-	H2AZ1	FALSE	181	49	0.270718	96	6	0.0625
6	32968670	+	BRD2	FALSE	84	73	0.869048	32	2	0.0625
1	47314147	-	STIL	TRUE	271	259	0.95572	32	2	0.0625
11	65712031	+	KAT5	FALSE	348	327	0.939655	32	2	0.0625
15	68820865	-	ANP32A	FALSE	834	773	0.926859	32	2	0.0625
15	40405819	+	IVD	FALSE	673	610	0.906389	80	5	0.0625
6	33322914	-	DAXX	FALSE	205	185	0.902439	32	2	0.0625
3	146544555	-	PLSCR1	TRUE	515	484	0.939806	32	2	0.0625
6	7313120	-	SSR1	FALSE	164	153	0.932927	32	2	0.0625
9	125241372	-	HSPA5	FALSE	945	908	0.960847	32	2	0.0625
19	18386158	+	GDF15	TRUE	97	89	0.917526	32	2	0.0625
3	32502839	-	CMTM6	FALSE	995	946	0.950754	32	2	0.0625
3	195543260	-	PPP1R2	FALSE	107	96	0.897196	32	2	0.0625
19	46850863	-	AP2S1	FALSE	514	500	0.972763	48	3	0.0625
5	103120350	+	PPIP5K2	FALSE	532	457	0.859023	32	2	0.0625
16	74296826	+	PSMD7	FALSE	381	266	0.698163	32	2	0.0625
12	52949925	-	KRT8	FALSE	28	22	0.785714	32	2	0.0625
1	32651217	+	RBBP4	TRUE	260	241	0.926923	32	2	0.0625
3	49358289	-	GPX1	FALSE	666	641	0.962462	32	2	0.0625
5	35617895	+	SPEF2	FALSE	445	430	0.966292	48	3	0.0625
17	49413267	-	PHB1	FALSE	56	3	0.0535714	48	3	0.0625
1	110407616	-	LAMTOR5	FALSE	83	36	0.433735	32	2	0.0625
21	32393005	-	URB1	FALSE	401	375	0.935162	209	13	0.062201
5	40834598	-	RPL37	FALSE	91	12	0.131868	49	3	0.0612245
12	123671113	+	TCTN2	TRUE	461	445	0.965293	98	6	0.0612245
3	108589708	+	DZIP3	FALSE	215	132	0.613953	49	3	0.0612245
12	84912793	-	SLC6A15	TRUE	851	806	0.947121	98	6	0.0612245
15	55196880	-	RSL24D1	FALSE	91	67	0.736264	49	3	0.0612245
12	49131377	-	TUBA1B	FALSE	287	159	0.554007	49	3	0.0612245
12	56158385	+	MYL6	FALSE	2142	1942	0.906629	82	5	0.0609756
12	123633860	+	GTF2H3	FALSE	238	194	0.815126	115	7	0.0608696
8	124539056	-	TATDN1	TRUE	3045	2859	0.938916	704	46	0.0608481
X	13734748	+	OFD1	TRUE	185	165	0.891892	33	2	0.0606061
11	74988920	+	NEU3	FALSE	280	270	0.964286	33	2	0.0606061
8	96235530	-	UQCRB	FALSE	116	34	0.293103	33	2	0.0606061
6	32968562	+	BRD2	FALSE	56	47	0.839286	33	2	0.0606061
8	119855863	-	DSCC1	FALSE	429	403	0.939394	33	2	0.0606061
5	10250277	+	CCT5	FALSE	270	216	0.8	66	4	0.0606061
3	132659841	-	ACAD11	FALSE	129	124	0.96124	33	2	0.0606061
12	54016895	+	HOXC4	FALSE	358	346	0.96648	33	2	0.0606061
1	156213060	+	PMF1	FALSE	39	10	0.25641	33	2	0.0606061
1	32650966	-	ZBTB8OS	FALSE	90	81	0.9	33	2	0.0606061
17	79839471	-	CBX4	FALSE	296	268	0.905405	33	2	0.0606061
1	246566224	-	TFB2M	FALSE	145	130	0.896552	33	2	0.0606061
17	78840814	-	USP36	TRUE	174	153	0.87931	33	2	0.0606061
6	81752710	-	TENT5A	FALSE	657	592	0.901065	33	2	0.0606061
19	19516239	+	NDUFA13	FALSE	328	270	0.823171	33	2	0.0606061
8	17922991	+	PCM1	FALSE	345	316	0.915942	33	2	0.0606061
16	69762359	+	WWP2	FALSE	96	86	0.895833	33	2	0.0606061
3	48662888	-	CELSR3	FALSE	76	74	0.973684	33	2	0.0606061
19	36014212	-	ALKBH6	TRUE	236	222	0.940678	33	2	0.0606061
3	149658041	-	WWTR1	TRUE	179	165	0.921788	33	2	0.0606061
3	69200582	-	FRMD4B	FALSE	81	69	0.851852	33	2	0.0606061
1	205750280	-	NUCKS1	FALSE	181	169	0.933702	33	2	0.0606061
2	74147874	-	BOLA3	FALSE	1178	932	0.791171	165	10	0.0606061
19	57435343	+	ZNF749	TRUE	1310	1146	0.874809	629	41	0.0603389
12	93441920	-	UBE2N	FALSE	2933	2826	0.963519	83	5	0.060241
4	56387461	-	AASDH	FALSE	765	738	0.964706	50	3	0.06
20	57266641	-	BMP7	TRUE	552	535	0.969203	50	3	0.06
6	44387735	+	CDC5L	FALSE	99	11	0.111111	50	3	0.06
11	61429920	-	CPSF7	TRUE	143	127	0.888112	50	3	0.06
6	10694968	+	PAK1IP1	FALSE	199	151	0.758794	67	4	0.0597015
1	114757960	-	CSDE1	FALSE	903	703	0.778516	236	14	0.059322
12	132710799	+	PGAM5	FALSE	220	212	0.963636	34	2	0.0588235
X	77899516	+	COX7B	FALSE	223	145	0.650224	34	2	0.0588235
4	83012933	-	LIN54	FALSE	111	92	0.828829	34	2	0.0588235
19	12669703	+	WDR83	FALSE	205	192	0.936585	34	2	0.0588235
12	122422550	-	CLIP1	FALSE	64	59	0.921875	34	2	0.0588235
11	60842107	+	CCDC86	FALSE	172	150	0.872093	34	2	0.0588235
18	2571503	-	METTL4	FALSE	95	79	0.831579	34	2	0.0588235
7	158829509	-	ESYT2	TRUE	442	428	0.968326	34	2	0.0588235
2	73780056	-	DUSP11	FALSE	81	67	0.82716	34	2	0.0588235
X	101390936	+	RPL36A	FALSE	271	252	0.929889	51	3	0.0588235
14	103562655	-	BAG5	FALSE	95	78	0.821053	34	2	0.0588235
11	13668718	+	FAR1	FALSE	337	284	0.84273	34	2	0.0588235
12	12813432	+	DDX47	FALSE	35	1	0.0285714	34	2	0.0588235
14	102592655	+	RCOR1	FALSE	285	274	0.961404	34	2	0.0588235
9	128689268	+	SET	FALSE	310	272	0.877419	34	2	0.0588235
15	37100547	-	MEIS2	FALSE	341	311	0.912023	34	2	0.0588235
5	138213294	-	CDC23	FALSE	80	36	0.45	34	2	0.0588235
9	110256520	-	TXN	FALSE	304	210	0.690789	51	3	0.0588235
13	21140540	+	SAP18	FALSE	255	248	0.972549	34	2	0.0588235
12	55728985	-	CD63	FALSE	825	784	0.950303	34	2	0.0588235
15	65792097	-	DENND4A	FALSE	68	65	0.955882	34	2	0.0588235
19	18573305	+	UBA52	FALSE	63	0	0	34	2	0.0588235
15	68820838	-	ANP32A	FALSE	132	85	0.643939	34	2	0.0588235
19	10315996	-	FDX2	TRUE	173	145	0.83815	68	4	0.0588235
1	234373460	+	COA6	FALSE	1389	1305	0.939525	51	3	0.0588235
16	30558338	-	ZNF764	FALSE	118	111	0.940678	34	2	0.0588235
7	45111697	-	TBRG4	TRUE	2396	2210	0.889352	310	26	0.0580769
4	112637174	+	LARP7	FALSE	4038	3947	0.977464	69	4	0.057971
18	49492495	-	RPL17	FALSE	403	303	0.751861	69	4	0.057971
17	59155179	-	SKA2	FALSE	978	934	0.95501	69	4	0.057971
7	2354827	+	EIF3B	TRUE	807	719	0.890954	259	15	0.0579151
1	175023413	-	MRPS14	FALSE	378	349	0.92328	52	3	0.0576923
16	89560654	+	RPL13	FALSE	654	644	0.984709	52	3	0.0576923
22	24556054	+	ENSG00000286070	FALSE	227	5	0.0220264	52	3	0.0576923
8	70669156	-	LACTB2	FALSE	636	613	0.963836	52	3	0.0576923
16	4847268	-	GLYR1	FALSE	73	53	0.726027	52	3	0.0576923
X	130401973	+	RBMX2	FALSE	551	515	0.934664	87	5	0.0574713
8	67062126	-	COPS5	FALSE	1331	1246	0.936138	157	9	0.0573248
6	136250293	-	MTFR2	FALSE	296	276	0.932432	35	2	0.0571429
19	40090913	-	ZNF780A	FALSE	495	475	0.959596	35	2	0.0571429
9	126805033	+	ZBTB43	TRUE	443	412	0.930023	35	2	0.0571429
2	174395679	-	CIR1	FALSE	102	73	0.715686	35	2	0.0571429
8	122781655	+	ZHX2	TRUE	107	94	0.878505	35	2	0.0571429
4	99950266	-	H2AZ1	FALSE	156	31	0.198718	35	2	0.0571429
1	120176509	-	SEC22B	FALSE	414	345	0.833333	35	2	0.0571429
11	63974634	+	COX8A	FALSE	240	222	0.925	35	2	0.0571429
3	87227301	+	CHMP2B	FALSE	231	154	0.666667	35	2	0.0571429
1	156728881	+	METTL25B	FALSE	84	82	0.97619	35	2	0.0571429
16	67666740	-	ENKD1	FALSE	307	298	0.970684	35	2	0.0571429
3	52278361	-	WDR82	FALSE	207	195	0.942029	70	4	0.0571429
5	138332151	+	FAM53C	FALSE	218	214	0.981651	35	2	0.0571429
12	107685782	+	PWP1	FALSE	532	512	0.962406	70	4	0.0571429
9	86282575	-	ISCA1	FALSE	926	902	0.974082	35	2	0.0571429
7	139231249	+	UBN2	FALSE	996	914	0.917671	210	12	0.0571429
19	9584539	-	ZNF121	FALSE	83	78	0.939759	35	2	0.0571429
X	119943673	-	NKAP	FALSE	611	595	0.973813	35	2	0.0571429
22	23894493	+	MIF	FALSE	152	3	0.0197368	35	2	0.0571429
18	35241036	+	ZNF397	TRUE	369	353	0.95664	106	6	0.0566038
1	153627533	-	S100A13	FALSE	1293	1240	0.95901	106	6	0.0566038
17	59892941	-	TUBD1	TRUE	462	414	0.896104	53	3	0.0566038
11	62856139	+	SLC3A2	FALSE	267	245	0.917603	106	6	0.0566038
X	44542832	-	FUNDC1	FALSE	1111	1009	0.908191	142	8	0.056338
10	102502718	-	ACTR1A	FALSE	588	556	0.945578	89	5	0.0561798
15	66702236	+	SMAD6	TRUE	483	448	0.927536	89	5	0.0561798
X	77895431	-	MAGT1	TRUE	1406	1352	0.961593	322	18	0.0559006
16	31508373	-	RUSF1	FALSE	95	85	0.894737	36	2	0.0555556
10	99732075	-	COX15	FALSE	68	58	0.852941	36	2	0.0555556
10	63133309	+	NRBF2	FALSE	372	293	0.787634	36	2	0.0555556
19	7943674	-	TIMM44	FALSE	135	110	0.814815	36	2	0.0555556
12	49018763	-	PRKAG1	FALSE	310	277	0.893548	36	2	0.0555556
2	170929272	+	GORASP2	FALSE	349	338	0.968481	36	2	0.0555556
1	42658447	+	PPIH	TRUE	581	519	0.893287	198	11	0.0555556
3	49094061	-	QRICH1	FALSE	395	304	0.76962	36	2	0.0555556
11	65858206	-	CFL1	FALSE	1479	1448	0.97904	72	4	0.0555556
10	84139570	+	GHITM	FALSE	221	74	0.334842	36	2	0.0555556
1	50970223	+	CDKN2C	FALSE	687	602	0.876274	54	3	0.0555556
17	47941600	+	PNPO	FALSE	1061	1016	0.957587	36	2	0.0555556
12	124914597	-	UBC	FALSE	22	5	0.227273	36	2	0.0555556
12	49188997	-	TUBA1A	FALSE	657	647	0.984779	36	2	0.0555556
1	120176515	-	SEC22B	FALSE	3125	3073	0.98336	108	6	0.0555556
17	16217227	+	PIGL	FALSE	96	77	0.802083	36	2	0.0555556
18	28177022	-	CDH2	FALSE	137	123	0.89781	36	2	0.0555556
4	67545470	-	CENPC	FALSE	341	313	0.917889	36	2	0.0555556
16	53586	-	POLR3K	FALSE	550	507	0.921818	145	8	0.0551724
17	59155750	+	PRR11	FALSE	645	518	0.803101	109	6	0.0550459
12	54000143	+	HOXC9	FALSE	652	566	0.868098	109	6	0.0550459
3	33798626	+	PDCD6IP	FALSE	861	843	0.979094	55	3	0.0545455
9	33473924	-	NOL6	TRUE	632	616	0.974684	55	3	0.0545455
X	154398270	+	RPL10	FALSE	1176	1104	0.938776	110	6	0.0545455
2	153478665	-	RPRM	FALSE	211	193	0.914692	55	3	0.0545455
4	17577437	+	LAP3	FALSE	790	749	0.948101	55	3	0.0545455
3	107522976	+	BBX	FALSE	1731	1499	0.865973	110	6	0.0545455
20	23637977	-	CST3	FALSE	612	600	0.980392	55	3	0.0545455
8	6406668	+	MCPH1	FALSE	238	206	0.865546	92	5	0.0543478
3	138115808	-	DZIP1L	FALSE	259	239	0.92278	37	2	0.0540541
22	29767423	+	UQCR10	FALSE	89	7	0.0786517	37	2	0.0540541
1	241848157	+	EXO1	FALSE	1150	1091	0.948696	74	4	0.0540541
19	44356680	-	ZNF112	TRUE	291	287	0.986254	37	2	0.0540541
1	112936016	-	SLC16A1	FALSE	43	42	0.976744	37	2	0.0540541
7	27740175	+	TAX1BP1	FALSE	267	247	0.925094	37	2	0.0540541
14	44961945	-	KLHL28	FALSE	323	305	0.944272	37	2	0.0540541
11	118572389	+	ARCN1	FALSE	278	268	0.964029	37	2	0.0540541
7	100049795	+	ZSCAN21	FALSE	200	173	0.865	37	2	0.0540541
21	32279015	-	MIS18A	FALSE	267	222	0.831461	37	2	0.0540541
1	206612442	-	EIF2D	FALSE	273	254	0.930403	74	4	0.0540541
5	146182564	-	LARS1	FALSE	20	11	0.55	37	2	0.0540541
4	99950218	-	H2AZ1	FALSE	73	5	0.0684932	93	5	0.0537634
19	49813243	-	FUZ	FALSE	55	49	0.890909	56	3	0.0535714
1	28236189	+	ATP5IF1	FALSE	294	257	0.87415	56	3	0.0535714
17	49414886	-	PHB1	FALSE	732	712	0.972678	56	3	0.0535714
1	112619837	+	CAPZA1	FALSE	981	888	0.905199	56	3	0.0535714
14	23034881	-	PSMB5	FALSE	229	141	0.615721	56	3	0.0535714
20	25390817	-	ABHD12	FALSE	425	398	0.936471	75	4	0.0533333
6	36986173	-	MTCH1	TRUE	724	687	0.948895	75	4	0.0533333
3	119469006	+	POGLUT1	FALSE	585	566	0.967521	75	4	0.0533333
1	86914111	-	SELENOF	FALSE	880	763	0.867045	170	9	0.0529412
2	24047381	-	WDCP	FALSE	1040	943	0.906731	170	9	0.0529412
4	82900533	-	SEC31A	FALSE	291	261	0.896907	170	9	0.0529412
21	46184427	-	SPATC1L	FALSE	531	488	0.919021	38	2	0.0526316
11	46617575	+	ATG13	FALSE	305	276	0.904918	38	2	0.0526316
X	47218712	+	CDK16	FALSE	517	463	0.895551	114	6	0.0526316
6	693108	-	EXOC2	TRUE	449	418	0.930958	38	2	0.0526316
11	66268639	+	RAB1B	TRUE	742	732	0.986523	38	2	0.0526316
2	95402694	+	FAHD2A	FALSE	455	431	0.947253	57	3	0.0526316
22	21629999	-	YDJC	FALSE	489	458	0.936605	57	3	0.0526316
1	151281547	+	ZNF687	FALSE	94	92	0.978723	38	2	0.0526316
1	168179012	+	TIPRL	FALSE	318	287	0.902516	38	2	0.0526316
22	39014239	+	APOBEC3C	FALSE	567	545	0.961199	38	2	0.0526316
19	12669753	+	WDR83	FALSE	263	248	0.942966	38	2	0.0526316
6	26103972	+	H4C3	FALSE	55	2	0.0363636	38	2	0.0526316
14	49620583	-	RPL36AL	FALSE	174	118	0.678161	38	2	0.0526316
5	95554995	-	SKIC3	FALSE	351	324	0.923077	38	2	0.0526316
7	99325954	+	ARPC1A	FALSE	272	264	0.970588	57	3	0.0526316
20	2470752	-	SNRPB	FALSE	870	661	0.75977	38	2	0.0526316
19	39125801	+	PAK4	FALSE	461	430	0.932755	57	3	0.0526316
5	138331734	-	CDC25C	FALSE	196	180	0.918367	38	2	0.0526316
19	34677698	+	ZNF302	FALSE	551	511	0.927405	76	4	0.0526316
19	1438359	+	RPS15	FALSE	1946	1852	0.951696	229	9	0.0525858
5	103120322	+	PPIP5K2	FALSE	3415	3066	0.897804	379	18	0.0522776
14	21456044	-	CHD8	FALSE	452	429	0.949115	115	6	0.0521739
13	27251338	+	RPL21	FALSE	520	343	0.659615	77	4	0.0519481
11	61333240	+	TKFC	TRUE	1168	1128	0.965753	77	4	0.0519481
19	572625	+	BSG	FALSE	73	23	0.315068	58	3	0.0517241
7	118184132	+	LSM8	FALSE	998	963	0.96493	58	3	0.0517241
4	121870450	-	BBS7	TRUE	247	230	0.931174	58	3	0.0517241
20	35411963	-	UQCC1	TRUE	100	83	0.83	58	3	0.0517241
11	65122108	-	FAU	FALSE	615	575	0.934959	58	3	0.0517241
17	42423256	-	CAVIN1	TRUE	1398	1332	0.95279	213	11	0.0516432
6	26103985	+	H4C3	FALSE	77	3	0.038961	97	5	0.0515464
4	87422601	+	NUDT9	FALSE	1245	814	0.653815	97	5	0.0515464
16	23678908	+	PLK1	FALSE	189	162	0.857143	39	2	0.0512821
12	6534540	+	GAPDH	FALSE	542	503	0.928044	39	2	0.0512821
6	53545101	-	GCLC	TRUE	524	444	0.847328	39	2	0.0512821
7	100612168	+	MOSPD3	FALSE	933	890	0.953912	78	4	0.0512821
14	103921507	-	ATP5MJ	FALSE	311	269	0.864952	78	4	0.0512821
10	86521762	-	WAPL	FALSE	411	384	0.934307	39	2	0.0512821
15	40569320	+	RPUSD2	FALSE	62	58	0.935484	39	2	0.0512821
7	10940150	-	NDUFA4	FALSE	343	285	0.830904	78	4	0.0512821
12	110468781	+	FAM216A	TRUE	1208	1140	0.943709	39	2	0.0512821
14	24232876	+	GMPR2	FALSE	348	336	0.965517	39	2	0.0512821
7	30594939	+	GARS1	FALSE	104	92	0.884615	39	2	0.0512821
8	119832839	-	TAF2	FALSE	202	164	0.811881	39	2	0.0512821
12	54037860	+	HOXC4	FALSE	67	54	0.80597	39	2	0.0512821
10	49942073	+	TIMM23B	FALSE	159	130	0.81761	39	2	0.0512821
17	41688949	+	EIF1	FALSE	67	1	0.0149254	39	2	0.0512821
11	111871517	-	ALG9	FALSE	172	163	0.947674	39	2	0.0512821
5	136132939	+	SMAD5	FALSE	199	182	0.914573	39	2	0.0512821
11	17277023	+	NUCB2	TRUE	453	441	0.97351	39	2	0.0512821
17	67717965	+	NOL11	FALSE	114	10	0.0877193	39	2	0.0512821
19	40750899	+	SNRPA	FALSE	242	234	0.966942	39	2	0.0512821
17	58692593	+	RAD51C	TRUE	202	199	0.985149	39	2	0.0512821
1	230978847	-	TTC13	FALSE	453	433	0.95585	39	2	0.0512821
4	145098285	+	ABCE1	FALSE	747	701	0.93842	157	8	0.0509554
6	43477592	+	TJAP1	FALSE	168	137	0.815476	59	3	0.0508475
22	29767424	+	UQCR10	FALSE	200	10	0.05	59	3	0.0508475
7	56051792	+	CCT6A	FALSE	1553	1414	0.910496	59	3	0.0508475
1	219613105	-	ZC3H11B	TRUE	212	195	0.919811	59	3	0.0508475
4	151760983	-	GATB	FALSE	403	349	0.866005	79	4	0.0506329
16	82170224	-	MPHOSPH6	TRUE	1602	1512	0.94382	79	4	0.0506329
2	55519637	+	CFAP36	FALSE	990	929	0.938384	139	7	0.0503597
14	99481417	+	CCNK	FALSE	3681	3520	0.949652	724	43	0.0500559
16	46689183	-	VPS35	FALSE	118	114	0.966102	20	1	0.05
8	144509077	+	MFSD3	FALSE	125	73	0.584	20	1	0.05
19	8514164	-	ZNF414	TRUE	207	199	0.961353	20	1	0.05
3	51500035	-	DCAF1	FALSE	197	190	0.964467	20	1	0.05
2	3519530	-	ADI1	FALSE	294	243	0.826531	20	1	0.05
9	79571961	+	TLE4	FALSE	137	108	0.788321	20	1	0.05
3	51983524	+	ACY1	FALSE	141	133	0.943262	20	1	0.05
11	61361840	-	CYB561A3	TRUE	117	102	0.871795	40	2	0.05
2	70994757	-	ENSG00000258881	FALSE	96	82	0.854167	80	4	0.05
2	127526437	-	IWS1	FALSE	78	68	0.871795	20	1	0.05
11	66856568	+	LRFN4	FALSE	55	52	0.945455	40	2	0.05
4	90127468	+	CCSER1	FALSE	78	68	0.871795	20	1	0.05
1	44739884	+	KIF2C	FALSE	58	51	0.87931	20	1	0.05
11	18396362	+	LDHA	FALSE	59	57	0.966102	20	1	0.05
16	19718171	-	KNOP1	FALSE	80	31	0.3875	20	1	0.05
3	49007364	+	WDR6	FALSE	142	135	0.950704	20	1	0.05
9	17135040	+	CNTLN	TRUE	379	366	0.965699	60	3	0.05
4	55853675	+	EXOC1	TRUE	145	134	0.924138	40	2	0.05
15	89912990	-	ARPIN	FALSE	100	91	0.91	20	1	0.05
2	64144420	-	PELI1	TRUE	483	461	0.954451	20	1	0.05
6	28141898	+	ZKSCAN8	FALSE	84	76	0.904762	20	1	0.05
16	11851508	-	RSL1D1	TRUE	89	5	0.0561798	20	1	0.05
3	87227302	+	CHMP2B	TRUE	113	77	0.681416	20	1	0.05
X	71533112	+	OGT	FALSE	428	370	0.864486	20	1	0.05
11	27363208	-	CCDC34	FALSE	108	95	0.87963	20	1	0.05
17	75878581	-	TRIM47	TRUE	209	193	0.923445	20	1	0.05
6	107459539	-	PDSS2	FALSE	128	110	0.859375	40	2	0.05
16	1972085	+	TBL3	FALSE	114	106	0.929825	20	1	0.05
17	63600869	+	TACO1	FALSE	310	292	0.941935	20	1	0.05
1	84574448	-	CTBS	FALSE	207	202	0.975845	40	2	0.05
4	82430665	+	ENOPH1	FALSE	362	343	0.947514	20	1	0.05
22	17638736	+	BCL2L13	FALSE	221	212	0.959276	20	1	0.05
6	121435735	+	GJA1	FALSE	236	214	0.90678	20	1	0.05
11	103092105	-	DCUN1D5	FALSE	502	478	0.952191	20	1	0.05
3	47282787	-	KIF9	FALSE	593	543	0.915683	60	3	0.05
7	100101363	-	MCM7	FALSE	356	330	0.926966	20	1	0.05
8	143815366	-	SCRIB	FALSE	99	87	0.878788	40	2	0.05
14	102139893	+	WDR20	TRUE	630	601	0.953968	20	1	0.05
1	186828990	+	PLA2G4A	FALSE	453	434	0.958057	20	1	0.05
20	63865237	+	TPD52L2	FALSE	545	511	0.937615	20	1	0.05
5	139648321	+	CXXC5	FALSE	245	242	0.987755	20	1	0.05
10	87094085	-	GLUD1	FALSE	23	21	0.913043	20	1	0.05
10	78029497	-	POLR3A	FALSE	123	66	0.536585	20	1	0.05
18	62187277	+	RELCH	FALSE	295	259	0.877966	20	1	0.05
13	106568155	-	ARGLU1	FALSE	204	155	0.759804	40	2	0.05
3	140941862	+	SLC25A36	FALSE	168	161	0.958333	20	1	0.05
10	63269017	-	JMJD1C	FALSE	31	28	0.903226	20	1	0.05
3	13420282	-	NUP210	FALSE	80	77	0.9625	20	1	0.05
10	100529860	-	NDUFB8	FALSE	317	244	0.769716	20	1	0.05
5	134525670	+	JADE2	TRUE	122	110	0.901639	20	1	0.05
3	183697806	+	YEATS2	FALSE	185	180	0.972973	20	1	0.05
1	225653103	-	ENAH	FALSE	115	109	0.947826	20	1	0.05
5	134176972	-	SKP1	FALSE	1530	1521	0.994118	60	3	0.05
6	75243736	-	COX7A2	FALSE	38	2	0.0526316	40	2	0.05
14	20990019	+	METTL17	FALSE	131	106	0.80916	20	1	0.05
3	142889192	-	PCOLCE2	FALSE	301	290	0.963455	20	1	0.05
15	48331427	+	DUT	FALSE	584	565	0.967466	40	2	0.05
11	75399546	+	RPS3	FALSE	159	100	0.628931	20	1	0.05
X	154411533	+	TAFAZZIN	FALSE	89	87	0.977528	20	1	0.05
1	15847859	+	SPEN	FALSE	813	743	0.913899	20	1	0.05
14	23567507	-	AP1G2	FALSE	61	54	0.885246	20	1	0.05
9	98056741	+	NANS	FALSE	98	83	0.846939	20	1	0.05
22	21567714	+	UBE2L3	TRUE	509	484	0.950884	20	1	0.05
1	38012739	+	UTP11	FALSE	183	167	0.912568	20	1	0.05
2	11466149	-	E2F6	FALSE	138	126	0.913043	40	2	0.05
X	101408199	+	HNRNPH2	FALSE	1404	1326	0.944444	140	7	0.05
5	149960729	+	SLC26A2	FALSE	349	335	0.959885	20	1	0.05
10	42782813	+	BMS1	FALSE	81	58	0.716049	20	1	0.05
12	55716034	+	ENSG00000258311	FALSE	854	840	0.983607	20	1	0.05
7	35254087	-	TBX20	FALSE	70	63	0.9	20	1	0.05
10	71851244	-	PSAP	FALSE	54	35	0.648148	20	1	0.05
5	140647819	+	IK	FALSE	628	592	0.942675	40	2	0.05
1	117929600	-	GDAP2	FALSE	90	87	0.966667	20	1	0.05
1	165768830	-	TMCO1	FALSE	53	42	0.792453	20	1	0.05
X	147911951	+	FMR1	TRUE	682	640	0.938416	20	1	0.05
5	132557005	+	RAD50	FALSE	89	77	0.865169	20	1	0.05
1	201955531	+	TIMM17A	FALSE	192	73	0.380208	40	2	0.05
X	47233823	+	USP11	FALSE	103	97	0.941748	20	1	0.05
12	132144458	+	NOC4L	FALSE	65	58	0.892308	20	1	0.05
1	205750250	-	NUCKS1	FALSE	80	68	0.85	20	1	0.05
1	207053248	+	PFKFB2	FALSE	258	246	0.953488	20	1	0.05
6	33272116	+	RPS18	FALSE	299	280	0.936455	20	1	0.05
12	123458205	+	SNRNP35	FALSE	41	39	0.95122	20	1	0.05
14	67816580	-	ZFYVE26	TRUE	80	71	0.8875	20	1	0.05
8	79767807	-	HEY1	FALSE	182	134	0.736264	20	1	0.05
6	34696767	-	ILRUN	TRUE	153	151	0.986928	20	1	0.05
17	58007236	-	SRSF1	FALSE	96	16	0.166667	20	1	0.05
19	57351282	+	ZNF304	FALSE	64	58	0.90625	20	1	0.05
17	19378498	+	MAPK7	TRUE	152	142	0.934211	20	1	0.05
19	52269595	+	ZNF766	FALSE	99	92	0.929293	20	1	0.05
12	110468855	+	FAM216A	FALSE	199	184	0.924623	20	1	0.05
2	177552796	-	IFT70B	TRUE	421	410	0.973872	20	1	0.05
6	37499870	-	CCDC167	FALSE	799	776	0.971214	20	1	0.05
7	129952924	-	UBE2H	FALSE	43	38	0.883721	20	1	0.05
7	128862849	+	ATP6V1F	FALSE	176	161	0.914773	20	1	0.05
1	156767580	+	PRCC	FALSE	185	145	0.783784	40	2	0.05
22	23894370	+	MIF	FALSE	639	563	0.881064	40	2	0.05
6	31972344	+	STK19	FALSE	71	67	0.943662	20	1	0.05
6	39934473	-	MOCS1	FALSE	45	42	0.933333	20	1	0.05
14	52707178	+	PSMC6	TRUE	899	859	0.955506	40	2	0.05
16	71895552	+	IST1	FALSE	52	37	0.711538	20	1	0.05
21	36060314	-	SETD4	FALSE	287	276	0.961672	20	1	0.05
12	103965882	+	TDG	FALSE	541	503	0.92976	20	1	0.05
17	48615257	-	HOXB8	FALSE	67	65	0.970149	40	2	0.05
14	73950287	+	COQ6	FALSE	95	91	0.957895	20	1	0.05
13	33818101	+	RFC3	FALSE	124	113	0.91129	20	1	0.05
X	40735579	-	MED14	FALSE	113	104	0.920354	20	1	0.05
7	127652187	+	SND1	FALSE	180	175	0.972222	60	3	0.05
X	51332829	+	NUDT10	FALSE	190	186	0.978947	20	1	0.05
22	43151547	+	TSPO	TRUE	528	516	0.977273	40	2	0.05
14	105419969	+	MTA1	FALSE	83	78	0.939759	20	1	0.05
15	40382974	+	KNSTRN	FALSE	627	606	0.966507	20	1	0.05
15	68820922	-	ANP32A	FALSE	354	339	0.957627	20	1	0.05
4	139084196	-	ELF2	FALSE	370	351	0.948649	40	2	0.05
19	45616057	-	EML2	FALSE	81	78	0.962963	20	1	0.05
16	84187033	-	TAF1C	TRUE	131	126	0.961832	20	1	0.05
2	24076285	-	SF3B6	FALSE	84	62	0.738095	20	1	0.05
15	65611182	-	INTS14	FALSE	420	401	0.954762	40	2	0.05
22	41621193	+	XRCC6	FALSE	114	109	0.95614	20	1	0.05
14	24232422	+	GMPR2	TRUE	106	100	0.943396	20	1	0.05
10	92593151	+	KIF11	FALSE	98	93	0.94898	20	1	0.05
3	121749649	-	GOLGB1	FALSE	294	281	0.955782	20	1	0.05
1	47314064	-	STIL	FALSE	263	226	0.859316	20	1	0.05
10	94362927	-	NOC3L	FALSE	163	142	0.871166	20	1	0.05
5	132777274	-	SEPTIN8	FALSE	260	208	0.8	20	1	0.05
X	101098190	+	CENPI	FALSE	345	325	0.942029	20	1	0.05
7	139231262	+	UBN2	FALSE	24	18	0.75	20	1	0.05
19	17267348	+	BABAM1	FALSE	262	253	0.965649	20	1	0.05
2	47176492	-	CALM2	FALSE	62	19	0.306452	20	1	0.05
7	133082030	-	CHCHD3	FALSE	164	128	0.780488	20	1	0.05
2	73234279	+	CCT7	FALSE	67	66	0.985075	40	2	0.05
1	53015009	+	SCP2	FALSE	383	364	0.950392	20	1	0.05
22	39502355	+	MIEF1	TRUE	213	193	0.906103	20	1	0.05
22	36481611	-	TXN2	FALSE	130	124	0.953846	20	1	0.05
7	141738421	+	SSBP1	FALSE	679	578	0.851252	20	1	0.05
3	40506082	+	ZNF620	FALSE	182	174	0.956044	40	2	0.05
8	41490562	+	GOLGA7	TRUE	1157	1099	0.94987	60	3	0.05
1	155688772	-	YY1AP1	FALSE	55	45	0.818182	20	1	0.05
4	121823866	-	CCNA2	FALSE	256	251	0.980469	20	1	0.05
2	71130222	-	MCEE	FALSE	83	18	0.216867	20	1	0.05
1	31297046	+	ZCCHC17	FALSE	157	147	0.936306	20	1	0.05
1	86914321	-	SELENOF	FALSE	101	71	0.70297	40	2	0.05
17	75261930	+	MRPS7	FALSE	63	34	0.539683	20	1	0.05
1	1399309	-	CCNL2	TRUE	75	33	0.44	20	1	0.05
17	50373258	+	EME1	FALSE	68	53	0.779412	20	1	0.05
16	83719406	+	HSBP1	FALSE	621	595	0.958132	60	3	0.05
12	7092536	-	C1R	FALSE	168	158	0.940476	20	1	0.05
16	83808022	+	HSBP1	FALSE	785	566	0.721019	60	3	0.05
1	6199587	-	RPL22	FALSE	484	271	0.559917	20	1	0.05
7	98252372	+	BRI3	FALSE	70	67	0.957143	20	1	0.05
20	49219431	+	DDX27	FALSE	96	90	0.9375	20	1	0.05
5	181243881	-	RACK1	TRUE	441	352	0.798186	40	2	0.05
18	21740786	+	MIB1	FALSE	113	94	0.831858	20	1	0.05
8	100150627	+	POLR2K	FALSE	240	232	0.966667	20	1	0.05
14	55271374	+	FBXO34	FALSE	267	261	0.977528	20	1	0.05
2	19990073	-	WDR35	FALSE	220	215	0.977273	40	2	0.05
5	50666952	+	PARP8	FALSE	109	103	0.944954	20	1	0.05
1	32222539	+	EIF3I	FALSE	63	1	0.015873	20	1	0.05
5	80654983	-	DHFR	TRUE	1066	1047	0.982176	40	2	0.05
8	98064600	+	ERICH5	FALSE	80	78	0.975	20	1	0.05
6	33272120	+	RPS18	FALSE	2288	1914	0.836538	180	9	0.0498002
5	138543238	-	ETF1	FALSE	3039	2909	0.957223	161	8	0.0496894
X	153794647	+	SSR4	FALSE	1713	1647	0.961471	222	11	0.0495495
X	23884031	-	APOO	FALSE	276	239	0.865942	222	11	0.0495495
22	38872216	-	CBX6	TRUE	5678	4744	0.827957	1822	91	0.0494621
2	110212525	-	MTLN	FALSE	1089	871	0.799816	325	19	0.0494557
1	74198135	-	LRRIQ3	FALSE	187	158	0.84492	81	4	0.0493827
12	56116609	+	RPL41	FALSE	883	862	0.976217	81	4	0.0493827
3	44761602	-	KIAA1143	FALSE	678	612	0.902655	61	3	0.0491803
X	129906187	+	UTP14A	FALSE	4917	4544	0.924141	306	15	0.0490196
12	74537827	+	ATXN7L3B	FALSE	404	371	0.918317	41	2	0.0487805
11	65122176	-	FAU	FALSE	1525	1453	0.952787	82	4	0.0487805
3	58433812	-	PDHB	FALSE	249	126	0.506024	41	2	0.0487805
8	70608319	-	TRAM1	FALSE	367	357	0.972752	41	2	0.0487805
12	50085236	+	SMARCD1	FALSE	860	831	0.966279	82	4	0.0487805
3	119677377	-	COX17	FALSE	127	74	0.582677	41	2	0.0487805
2	112275570	+	ZC3H6	FALSE	134	128	0.955224	41	2	0.0487805
1	31296791	-	SNRNP40	FALSE	493	386	0.782961	41	2	0.0487805
1	92832028	+	RPL5	FALSE	223	45	0.201794	41	2	0.0487805
17	19362721	-	B9D1	TRUE	1116	1087	0.974014	82	4	0.0487805
19	11346202	-	TMEM205	FALSE	106	103	0.971698	41	2	0.0487805
1	163322001	+	NUF2	FALSE	305	288	0.944262	41	2	0.0487805
2	117814727	+	DDX18	FALSE	209	178	0.851675	41	2	0.0487805
1	52055213	-	TXNDC12	FALSE	707	618	0.874116	41	2	0.0487805
X	136880753	-	RBMX	FALSE	233	211	0.905579	41	2	0.0487805
6	31862834	-	NEU1	FALSE	153	151	0.986928	41	2	0.0487805
1	23344249	-	HNRNPR	FALSE	606	535	0.882838	41	2	0.0487805
8	73294602	+	RDH10	TRUE	281	223	0.793594	41	2	0.0487805
2	196799674	-	GTF3C3	FALSE	273	249	0.912088	41	2	0.0487805
2	96266277	+	CIAO1	FALSE	302	297	0.983444	41	2	0.0487805
2	231708544	+	PTMA	FALSE	120	18	0.15	41	2	0.0487805
14	24442769	-	SDR39U1	FALSE	787	768	0.975858	247	12	0.048583
9	136791371	+	TMEM141	FALSE	1464	1384	0.945355	103	5	0.0485437
12	49752469	+	TMBIM6	FALSE	83	3	0.0361446	103	5	0.0485437
19	12734746	-	TRIR	FALSE	1028	980	0.953307	62	3	0.0483871
12	124914606	-	UBC	FALSE	253	235	0.928854	62	3	0.0483871
3	33097142	-	GLB1	TRUE	1124	1096	0.975089	62	3	0.0483871
3	9793108	+	ARPC4-TTLL3	FALSE	348	341	0.979885	83	4	0.0481928
7	92134474	-	CYP51A1	FALSE	1778	1681	0.945444	83	4	0.0481928
14	21269413	-	HNRNPC	FALSE	976	284	0.290984	166	8	0.0481928
X	103686651	-	MORF4L2	FALSE	202	24	0.118812	125	6	0.048
18	32092694	+	RNF138	FALSE	6442	5918	0.922561	773	29	0.0479806
4	99950235	-	H2AZ1	FALSE	157	11	0.0700637	146	7	0.0479452
7	151232499	+	CHPF2	FALSE	281	265	0.94306	42	2	0.047619
X	17737497	+	SCML1	FALSE	390	339	0.869231	42	2	0.047619
1	202808419	-	KDM5B	FALSE	219	211	0.96347	21	1	0.047619
17	81927670	-	MAFG	FALSE	66	59	0.893939	21	1	0.047619
8	22245393	+	POLR3D	FALSE	111	108	0.972973	21	1	0.047619
20	59007254	-	CTSZ	TRUE	77	75	0.974026	21	1	0.047619
18	26226451	+	TAF4B	FALSE	105	98	0.933333	21	1	0.047619
X	119236325	+	PGRMC1	FALSE	220	204	0.927273	21	1	0.047619
21	28885351	-	N6AMT1	FALSE	148	139	0.939189	21	1	0.047619
2	39121041	-	SOS1	FALSE	231	222	0.961039	21	1	0.047619
17	38748341	-	PCGF2	FALSE	91	87	0.956044	21	1	0.047619
13	95677218	+	DNAJC3	FALSE	68	61	0.897059	21	1	0.047619
16	19067608	+	COQ7	FALSE	214	186	0.869159	42	2	0.047619
1	23692644	+	RPL11	FALSE	53	2	0.0377358	21	1	0.047619
7	77798387	-	TMEM60	FALSE	79	62	0.78481	21	1	0.047619
16	28553944	+	SGF29	FALSE	114	90	0.789474	21	1	0.047619
1	109213986	+	SARS1	FALSE	27	4	0.148148	42	2	0.047619
19	58499245	-	SLC27A5	FALSE	748	726	0.970588	21	1	0.047619
1	146938545	+	NBPF12	FALSE	69	65	0.942029	21	1	0.047619
1	32292199	+	HDAC1	FALSE	21	2	0.0952381	21	1	0.047619
10	92574093	-	IDE	TRUE	638	511	0.80094	21	1	0.047619
7	128343900	-	RBM28	FALSE	95	85	0.894737	21	1	0.047619
7	73624522	-	MLXIPL	TRUE	168	161	0.958333	21	1	0.047619
7	44573901	-	DDX56	FALSE	182	174	0.956044	21	1	0.047619
10	102854256	+	BORCS7	FALSE	183	169	0.923497	21	1	0.047619
7	33062793	-	NT5C3A	FALSE	205	195	0.95122	42	2	0.047619
1	31296799	-	SNRNP40	FALSE	246	229	0.930894	21	1	0.047619
16	57462695	+	POLR2C	FALSE	402	389	0.967662	42	2	0.047619
2	74392001	-	DCTN1	FALSE	322	297	0.92236	21	1	0.047619
14	24442668	-	SDR39U1	FALSE	38	34	0.894737	21	1	0.047619
11	8682783	+	RPL27A	FALSE	550	480	0.872727	21	1	0.047619
6	31158612	+	TCF19	FALSE	565	517	0.915044	21	1	0.047619
7	122144291	-	AASS	FALSE	636	623	0.97956	21	1	0.047619
1	155241254	-	GBA1	FALSE	197	177	0.898477	21	1	0.047619
17	63842687	-	SMARCD2	FALSE	355	334	0.940845	21	1	0.047619
8	109644740	-	SYBU	FALSE	62	59	0.951613	21	1	0.047619
6	157323503	-	TMEM242	FALSE	192	150	0.78125	42	2	0.047619
17	49413266	-	PHB1	FALSE	30	4	0.133333	21	1	0.047619
X	103356496	+	TCEAL9	FALSE	87	43	0.494253	21	1	0.047619
18	41955255	+	PIK3C3	FALSE	78	69	0.884615	21	1	0.047619
1	155308870	+	FDPS	FALSE	616	581	0.943182	21	1	0.047619
20	18567459	+	ENSG00000284776	FALSE	76	52	0.684211	21	1	0.047619
1	236142553	+	GPR137B	FALSE	243	233	0.958848	21	1	0.047619
X	103356582	+	TCEAL9	FALSE	23	0	0	21	1	0.047619
1	112619835	+	CAPZA1	FALSE	965	764	0.79171	63	3	0.047619
17	7307566	+	EIF5A	FALSE	864	788	0.912037	63	3	0.047619
6	159762079	+	ACAT2	FALSE	297	267	0.89899	21	1	0.047619
3	155854401	-	SLC33A1	FALSE	34	14	0.411765	21	1	0.047619
20	38033744	+	RPRD1B	FALSE	57	47	0.824561	21	1	0.047619
21	46286708	+	YBEY	FALSE	45	39	0.866667	21	1	0.047619
17	4731475	+	MED11	FALSE	526	487	0.925856	21	1	0.047619
22	29581126	-	NIPSNAP1	FALSE	383	373	0.97389	21	1	0.047619
10	27154369	-	YME1L1	FALSE	293	288	0.982935	21	1	0.047619
6	31546590	-	ATP6V1G2-DDX39B	FALSE	582	562	0.965636	42	2	0.047619
X	101407929	-	GLA	FALSE	423	380	0.898345	21	1	0.047619
2	218270136	-	AAMP	FALSE	530	469	0.884906	42	2	0.047619
1	160262446	-	DCAF8	FALSE	78	63	0.807692	21	1	0.047619
6	3258952	+	PSMG4	TRUE	606	589	0.971947	42	2	0.047619
11	74171000	-	C2CD3	TRUE	96	84	0.875	21	1	0.047619
11	119067810	+	VPS11	FALSE	274	265	0.967153	21	1	0.047619
5	6713491	+	TENT4A	FALSE	149	133	0.892617	21	1	0.047619
14	58427120	-	TIMM9	FALSE	200	187	0.935	21	1	0.047619
5	76819031	+	F2RL1	FALSE	77	74	0.961039	21	1	0.047619
5	154755381	+	LARP1	FALSE	443	421	0.950339	21	1	0.047619
X	111681252	+	ALG13	FALSE	62	59	0.951613	21	1	0.047619
5	1799804	-	MRPL36	FALSE	80	54	0.675	21	1	0.047619
3	69085029	+	ARL6IP5	FALSE	911	629	0.69045	42	2	0.047619
1	220786873	+	MTARC1	FALSE	470	446	0.948936	21	1	0.047619
6	10412365	-	TFAP2A	FALSE	86	74	0.860465	21	1	0.047619
1	150364180	+	RPRD2	FALSE	184	81	0.440217	21	1	0.047619
5	69369969	-	TAF9	FALSE	114	88	0.77193	21	1	0.047619
2	10812740	-	PDIA6	FALSE	167	112	0.670659	42	2	0.047619
6	99425282	-	PNISR	FALSE	430	377	0.876744	21	1	0.047619
12	28190458	+	CCDC91	FALSE	85	78	0.917647	21	1	0.047619
3	96814594	+	EPHA6	TRUE	131	87	0.664122	21	1	0.047619
5	96936080	+	LNPEP	TRUE	268	256	0.955224	21	1	0.047619
3	53891800	-	SELENOK	FALSE	150	117	0.78	21	1	0.047619
3	129316266	-	H1-10	FALSE	176	158	0.897727	21	1	0.047619
4	151099574	+	RPS3A	FALSE	187	184	0.983957	21	1	0.047619
1	114581648	-	BCAS2	FALSE	765	705	0.921569	21	1	0.047619
5	169583778	+	SPDL1	FALSE	191	126	0.659686	21	1	0.047619
11	65122181	-	FAU	FALSE	267	244	0.913858	21	1	0.047619
17	75784870	+	UNK	FALSE	332	304	0.915663	21	1	0.047619
5	76716126	+	F2R	TRUE	180	173	0.961111	21	1	0.047619
1	88684345	+	PKN2	FALSE	357	333	0.932773	21	1	0.047619
4	6693878	+	S100P	TRUE	21	20	0.952381	42	2	0.047619
X	84502487	-	HDX	FALSE	101	92	0.910891	21	1	0.047619
X	47232977	+	USP11	FALSE	64	62	0.96875	21	1	0.047619
11	65262005	+	POLA2	FALSE	62	31	0.5	21	1	0.047619
X	72277227	-	RPS4X	FALSE	139	127	0.913669	21	1	0.047619
14	64914402	+	CHURC1	FALSE	115	111	0.965217	21	1	0.047619
2	241702047	+	ING5	FALSE	128	116	0.90625	21	1	0.047619
15	75903939	+	FBXO22	FALSE	629	587	0.933227	21	1	0.047619
2	85561496	-	GGCX	FALSE	178	174	0.977528	21	1	0.047619
7	140479172	-	MKRN1	FALSE	40	34	0.85	21	1	0.047619
11	78079763	-	NDUFC2-KCTD14	FALSE	215	206	0.95814	21	1	0.047619
12	112013456	+	ERP29	FALSE	34	30	0.882353	21	1	0.047619
15	75336005	+	COMMD4	FALSE	480	464	0.966667	21	1	0.047619
1	155934389	-	KHDC4	FALSE	151	133	0.880795	21	1	0.047619
11	82901644	-	PRCP	FALSE	504	478	0.948413	21	1	0.047619
17	82022915	-	CENPX	FALSE	229	220	0.960699	21	1	0.047619
12	96400439	-	CDK17	TRUE	196	184	0.938776	21	1	0.047619
X	49235500	+	CCDC22	FALSE	109	91	0.834862	21	1	0.047619
1	170074665	-	KIFAP3	FALSE	140	133	0.95	21	1	0.047619
3	120596425	+	NDUFB4	FALSE	597	564	0.944724	21	1	0.047619
4	103076332	-	SLC9B2	TRUE	239	230	0.962343	21	1	0.047619
1	173824727	+	DARS2	FALSE	89	67	0.752809	42	2	0.047619
5	132737527	-	KIF3A	FALSE	299	285	0.953177	42	2	0.047619
1	200410054	-	ZNF281	FALSE	94	38	0.404255	21	1	0.047619
11	130069884	+	APLP2	FALSE	141	135	0.957447	21	1	0.047619
6	26365231	+	BTN3A2	TRUE	145	131	0.903448	21	1	0.047619
2	112764638	-	CKAP2L	FALSE	473	432	0.913319	21	1	0.047619
X	48897760	-	TIMM17B	FALSE	144	139	0.965278	21	1	0.047619
3	99817915	+	CMSS1	FALSE	141	123	0.87234	21	1	0.047619
19	58327059	+	ZSCAN22	FALSE	37	31	0.837838	21	1	0.047619
1	25338329	+	TMEM50A	FALSE	1225	1166	0.951837	168	8	0.047619
19	45692695	+	QPCTL	FALSE	399	372	0.932331	21	1	0.047619
3	136752413	-	STAG1	FALSE	363	337	0.928375	21	1	0.047619
22	50261717	-	MAPK12	FALSE	180	178	0.988889	21	1	0.047619
12	52949842	-	KRT8	TRUE	32	31	0.96875	21	1	0.047619
5	138179172	+	KIF20A	FALSE	167	164	0.982036	21	1	0.047619
4	98261519	+	RAP1GDS1	FALSE	48	46	0.958333	21	1	0.047619
6	107958179	-	SEC63	FALSE	123	121	0.98374	21	1	0.047619
10	118342273	-	FAM204A	FALSE	268	165	0.615672	21	1	0.047619
12	21657786	-	LDHB	FALSE	263	163	0.619772	21	1	0.047619
14	24216063	-	MDP1	FALSE	263	249	0.946768	21	1	0.047619
11	14643761	+	PDE3B	FALSE	364	350	0.961538	21	1	0.047619
3	49940044	+	RBM6	FALSE	375	353	0.941333	21	1	0.047619
6	125153773	+	TPD52L1	TRUE	177	166	0.937853	21	1	0.047619
7	100148999	+	LAMTOR4	FALSE	64	58	0.90625	21	1	0.047619
13	109786627	-	IRS2	FALSE	43	39	0.906977	21	1	0.047619
6	122471798	-	SERINC1	FALSE	104	64	0.615385	21	1	0.047619
2	37324730	-	PRKD3	FALSE	604	567	0.938742	63	3	0.047619
1	156677407	-	NES	TRUE	161	151	0.937888	42	2	0.047619
11	78079847	-	NDUFC2-KCTD14	FALSE	219	134	0.611872	21	1	0.047619
9	78297150	+	PSAT1	FALSE	87	69	0.793103	21	1	0.047619
12	56224364	+	NABP2	FALSE	280	267	0.953571	21	1	0.047619
11	62856236	+	SLC3A2	FALSE	36	34	0.944444	21	1	0.047619
3	186806454	-	RFC4	FALSE	274	240	0.875912	21	1	0.047619
12	56116742	+	RPL41	FALSE	79	4	0.0506329	21	1	0.047619
16	2429447	+	CCNF	TRUE	135	131	0.97037	21	1	0.047619
17	54968646	-	COX11	FALSE	4376	4011	0.909326	581	33	0.0473639
10	3785237	-	KLF6	FALSE	242	194	0.801653	85	4	0.0470588
11	61392632	+	TMEM216	TRUE	713	666	0.934081	85	4	0.0470588
11	69641156	+	CCND1	TRUE	851	796	0.93537	64	3	0.046875
2	222298701	-	PAX3	FALSE	200	188	0.94	107	5	0.046729
7	42932193	-	PSMA2	FALSE	1110	1041	0.937838	107	5	0.046729
10	12196259	+	CDC123	FALSE	79	64	0.810127	43	2	0.0465116
9	125241342	-	HSPA5	TRUE	723	655	0.905947	43	2	0.0465116
15	35546144	-	DPH6	FALSE	171	165	0.964912	43	2	0.0465116
6	41787671	+	TOMM6	FALSE	1081	1043	0.964847	43	2	0.0465116
1	91500869	+	CDC7	FALSE	966	909	0.940994	43	2	0.0465116
20	3159832	-	FASTKD5	FALSE	128	120	0.9375	43	2	0.0465116
2	176002281	-	LNPK	FALSE	145	128	0.882759	43	2	0.0465116
2	197516084	+	MOB4	TRUE	503	472	0.93837	43	2	0.0465116
19	10315960	-	FDX2	FALSE	219	206	0.940639	43	2	0.0465116
X	101390958	+	RPL36A	FALSE	1649	1570	0.952092	215	10	0.0465116
X	101408181	+	HNRNPH2	FALSE	1107	1024	0.925023	43	2	0.0465116
6	134174864	-	SGK1	TRUE	375	357	0.952	43	2	0.0465116
17	42017813	-	DNAJC7	FALSE	210	209	0.995238	43	2	0.0465116
17	63774187	+	DDX42	FALSE	296	287	0.969595	43	2	0.0465116
12	34022478	+	ALG10	FALSE	201	191	0.950249	43	2	0.0465116
12	56688354	-	PTGES3	FALSE	940	887	0.943617	43	2	0.0465116
3	181711926	+	SOX2	FALSE	1026	808	0.787524	86	4	0.0465116
17	74203645	+	RPL38	FALSE	312	224	0.717949	43	2	0.0465116
17	42824258	-	BECN1	FALSE	412	378	0.917476	43	2	0.0465116
1	26306630	-	UBXN11	FALSE	94	78	0.829787	43	2	0.0465116
10	28532779	+	WAC	TRUE	104	96	0.923077	43	2	0.0465116
10	7788159	+	ATP5F1C	TRUE	1764	1676	0.950113	151	7	0.0463576
16	66552608	+	CKLF-CMTM1	FALSE	267	212	0.794007	65	3	0.0461538
2	61888602	-	CCT4	FALSE	1229	1030	0.83808	65	3	0.0461538
17	2511835	-	METTL16	TRUE	497	450	0.905433	65	3	0.0461538
3	120742520	-	RABL3	TRUE	559	521	0.932021	87	4	0.045977
12	120446409	-	TRIAP1	FALSE	1261	1220	0.967486	87	4	0.045977
X	149541004	+	EOLA1	FALSE	1961	1771	0.903111	87	4	0.045977
17	7687525	-	TP53	FALSE	512	448	0.875	87	4	0.045977
2	37196492	+	CEBPZOS	FALSE	618	588	0.951456	87	4	0.045977
17	81927735	-	MAFG	TRUE	966	891	0.92236	240	11	0.0458333
10	72626068	-	MICU1	FALSE	330	300	0.909091	131	6	0.0458015
14	73569309	+	ACOT2	FALSE	176	161	0.914773	22	1	0.0454545
20	38472843	+	RALGAPB	TRUE	450	431	0.957778	44	2	0.0454545
5	132866657	+	UQCRQ	TRUE	826	806	0.975787	44	2	0.0454545
11	119018379	-	RPS25	FALSE	452	412	0.911504	22	1	0.0454545
15	72783733	-	ADPGK	FALSE	714	568	0.795518	22	1	0.0454545
6	112087465	-	TUBE1	FALSE	171	168	0.982456	22	1	0.0454545
1	1471755	+	ATAD3B	FALSE	114	100	0.877193	22	1	0.0454545
17	5486533	+	MIS12	FALSE	155	150	0.967742	22	1	0.0454545
11	126211752	+	FAM118B	FALSE	378	365	0.965608	22	1	0.0454545
4	173334332	-	HMGB2	FALSE	257	144	0.560311	22	1	0.0454545
2	110212497	-	MTLN	FALSE	90	83	0.922222	22	1	0.0454545
2	63050851	+	OTX1	TRUE	88	71	0.806818	22	1	0.0454545
2	28894695	+	WDR43	FALSE	195	180	0.923077	22	1	0.0454545
15	76012424	-	NRG4	TRUE	365	342	0.936986	22	1	0.0454545
8	120445445	+	MTBP	FALSE	294	261	0.887755	22	1	0.0454545
4	26320800	+	RBPJ	FALSE	179	168	0.938547	22	1	0.0454545
7	112450479	+	ENSG00000288634	FALSE	29	6	0.206897	22	1	0.0454545
20	35284535	-	EIF6	FALSE	128	119	0.929688	66	3	0.0454545
7	100148983	+	LAMTOR4	FALSE	265	233	0.879245	44	2	0.0454545
17	37491547	+	DUSP14	FALSE	24	22	0.916667	44	2	0.0454545
17	48610977	-	HOXB7	FALSE	278	214	0.769784	22	1	0.0454545
17	44187232	+	TMUB2	FALSE	215	200	0.930233	22	1	0.0454545
17	81891580	-	ALYREF	FALSE	535	498	0.930841	22	1	0.0454545
3	172750788	+	ECT2	FALSE	197	146	0.741117	22	1	0.0454545
7	106112284	-	SYPL1	FALSE	127	107	0.84252	22	1	0.0454545
1	202808417	-	KDM5B	FALSE	111	102	0.918919	22	1	0.0454545
14	22929391	-	PRMT5	TRUE	370	348	0.940541	22	1	0.0454545
1	229626204	+	URB2	FALSE	177	169	0.954802	22	1	0.0454545
17	40647811	-	SMARCE1	FALSE	169	33	0.195266	22	1	0.0454545
1	27490187	-	WASF2	FALSE	57	50	0.877193	22	1	0.0454545
9	121201893	-	RAB14	FALSE	114	102	0.894737	22	1	0.0454545
17	16380779	+	UBB	FALSE	638	587	0.920063	44	2	0.0454545
15	44537091	+	EIF3J	FALSE	577	561	0.97227	22	1	0.0454545
22	36481631	-	TXN2	FALSE	868	851	0.980415	22	1	0.0454545
13	60163926	-	DIAPH3	FALSE	60	15	0.25	22	1	0.0454545
1	151909458	-	THEM4	FALSE	466	442	0.948498	22	1	0.0454545
3	142889186	-	PCOLCE2	FALSE	218	214	0.981651	22	1	0.0454545
14	22766716	+	OXA1L	FALSE	75	61	0.813333	22	1	0.0454545
14	23183660	-	SLC7A8	TRUE	796	721	0.905779	22	1	0.0454545
8	55773338	-	TMEM68	FALSE	42	37	0.880952	22	1	0.0454545
10	7411034	-	SFMBT2	TRUE	181	169	0.933702	22	1	0.0454545
20	43667083	+	MYBL2	FALSE	1189	1108	0.931876	110	5	0.0454545
6	151452108	-	RMND1	FALSE	95	90	0.947368	22	1	0.0454545
14	50312333	+	DMAC2L	FALSE	230	223	0.969565	22	1	0.0454545
13	49792682	-	KPNA3	TRUE	157	151	0.961783	22	1	0.0454545
1	236795321	+	MTR	FALSE	169	141	0.83432	44	2	0.0454545
X	154398948	+	RPL10	FALSE	247	227	0.919028	22	1	0.0454545
X	48521803	+	EBP	FALSE	573	541	0.944154	22	1	0.0454545
10	72216305	-	ASCC1	FALSE	397	383	0.964736	22	1	0.0454545
17	49678096	-	SPOP	FALSE	70	69	0.985714	22	1	0.0454545
17	56978105	+	SCPEP1	FALSE	286	278	0.972028	22	1	0.0454545
2	230068999	-	SLC16A14	FALSE	689	673	0.976778	22	1	0.0454545
12	122752881	+	DENR	FALSE	103	92	0.893204	22	1	0.0454545
2	19901984	-	TTC32	FALSE	545	492	0.902752	22	1	0.0454545
10	27240516	-	ACBD5	FALSE	110	102	0.927273	22	1	0.0454545
11	65333878	+	DPF2	FALSE	143	126	0.881119	22	1	0.0454545
19	50476848	-	GARIN5A	TRUE	40	39	0.975	22	1	0.0454545
1	31644870	-	PEF1	FALSE	966	929	0.961698	44	2	0.0454545
1	213015804	-	ANGEL2	FALSE	169	151	0.893491	22	1	0.0454545
11	63681452	+	RTN3	FALSE	103	96	0.932039	22	1	0.0454545
19	13116753	-	TRMT1	FALSE	30	28	0.933333	22	1	0.0454545
12	110468437	+	FAM216A	FALSE	206	180	0.873786	22	1	0.0454545
7	28409336	+	CREB5	FALSE	119	106	0.890756	22	1	0.0454545
1	44213463	+	DMAP1	FALSE	157	153	0.974522	22	1	0.0454545
22	23786963	+	SMARCB1	TRUE	291	280	0.962199	22	1	0.0454545
10	3172790	-	PITRM1	TRUE	174	168	0.965517	22	1	0.0454545
19	41439902	-	DMAC2	FALSE	41	32	0.780488	22	1	0.0454545
19	17337566	+	GTPBP3	FALSE	167	142	0.850299	22	1	0.0454545
7	42932161	-	PSMA2	FALSE	56	4	0.0714286	22	1	0.0454545
2	229921992	-	TRIP12	TRUE	323	292	0.904025	22	1	0.0454545
1	225924243	-	PYCR2	FALSE	60	50	0.833333	22	1	0.0454545
11	57761848	+	CTNND1	FALSE	129	117	0.906977	22	1	0.0454545
12	12611845	+	CREBL2	FALSE	213	197	0.924883	22	1	0.0454545
15	40161021	+	BUB1B	FALSE	241	221	0.917012	22	1	0.0454545
11	111879492	+	CFAP68	FALSE	143	119	0.832168	22	1	0.0454545
19	40690651	-	NUMBL	TRUE	70	69	0.985714	22	1	0.0454545
21	44339402	-	CFAP410	TRUE	302	287	0.950331	22	1	0.0454545
2	27370627	+	SNX17	FALSE	579	541	0.93437	22	1	0.0454545
2	63842441	+	UGP2	TRUE	151	142	0.940397	44	2	0.0454545
12	21654655	-	LDHB	FALSE	40	0	0	22	1	0.0454545
17	76738046	+	MFSD11	FALSE	134	125	0.932836	22	1	0.0454545
9	68780045	+	PABIR1	FALSE	217	207	0.953917	22	1	0.0454545
16	8868722	-	CARHSP1	FALSE	39	39	1	22	1	0.0454545
3	48685905	-	NCKIPSD	FALSE	148	142	0.959459	22	1	0.0454545
20	23350761	+	NXT1	FALSE	162	155	0.95679	22	1	0.0454545
1	42658459	+	PPIH	FALSE	25	3	0.12	22	1	0.0454545
12	68687011	+	NUP107	FALSE	155	126	0.812903	22	1	0.0454545
1	163321991	+	NUF2	FALSE	163	148	0.907975	22	1	0.0454545
11	3797898	+	PGAP2	TRUE	169	168	0.994083	22	1	0.0454545
X	16712930	-	CTPS2	FALSE	117	113	0.965812	22	1	0.0454545
10	110227097	+	MXI1	FALSE	35	35	1	22	1	0.0454545
3	9792701	-	TADA3	FALSE	157	152	0.968153	22	1	0.0454545
9	32573106	-	NDUFB6	FALSE	573	544	0.949389	88	4	0.0454545
6	122399625	+	HSF2	FALSE	133	115	0.864662	22	1	0.0454545
6	41921088	-	MED20	FALSE	38	18	0.473684	44	2	0.0454545
12	79935015	-	PPP1R12A	FALSE	51	45	0.882353	22	1	0.0454545
6	26103996	+	H4C3	FALSE	29	1	0.0344828	44	2	0.0454545
14	54441331	-	CNIH1	FALSE	143	138	0.965035	66	3	0.0454545
3	20186205	-	SGO1	FALSE	127	106	0.834646	44	2	0.0454545
13	29850578	-	UBL3	FALSE	252	238	0.944444	44	2	0.0454545
11	75399548	+	RPS3	FALSE	829	626	0.755127	66	3	0.0454545
7	13989666	-	ETV1	TRUE	190	173	0.910526	22	1	0.0454545
14	55051668	+	MAPK1IP1L	FALSE	81	71	0.876543	22	1	0.0454545
11	34916318	-	APIP	FALSE	243	232	0.954733	22	1	0.0454545
14	44962239	+	TOGARAM1	FALSE	122	119	0.97541	22	1	0.0454545
17	63550506	+	DCAF7	FALSE	56	54	0.964286	22	1	0.0454545
16	24539604	+	RBBP6	FALSE	973	926	0.951696	88	4	0.0454545
2	69893978	+	SNRNP27	FALSE	538	523	0.972119	22	1	0.0454545
X	115561184	+	PLS3	FALSE	283	247	0.872792	44	2	0.0454545
3	160399194	-	IFT80	FALSE	93	71	0.763441	22	1	0.0454545
3	52278625	-	WDR82	FALSE	85	66	0.776471	22	1	0.0454545
2	189784371	-	ORMDL1	FALSE	128	124	0.96875	22	1	0.0454545
19	37210476	-	ZNF585B	FALSE	27	26	0.962963	22	1	0.0454545
9	3525916	-	RFX3	FALSE	109	106	0.972477	22	1	0.0454545
13	49444234	+	SETDB2	FALSE	201	191	0.950249	22	1	0.0454545
19	45691934	-	SNRPD2	FALSE	3422	3405	0.995032	44	2	0.0454545
12	56221926	-	RNF41	FALSE	211	191	0.905213	22	1	0.0454545
2	27629056	+	GPN1	FALSE	200	155	0.775	22	1	0.0454545
1	86704897	+	SH3GLB1	FALSE	58	52	0.896552	22	1	0.0454545
5	160419075	-	SLU7	FALSE	24	12	0.5	22	1	0.0454545
12	56300023	-	CS	TRUE	176	174	0.988636	22	1	0.0454545
6	31547723	+	NFKBIL1	FALSE	81	62	0.765432	22	1	0.0454545
1	111755922	+	DDX20	FALSE	498	482	0.967871	22	1	0.0454545
3	25428690	+	RARB	FALSE	213	179	0.840376	22	1	0.0454545
5	169583746	+	SPDL1	FALSE	289	279	0.965398	22	1	0.0454545
8	144358581	+	SLC52A2	TRUE	494	476	0.963563	44	2	0.0454545
1	32651230	+	RBBP4	FALSE	204	175	0.857843	22	1	0.0454545
20	46689443	-	TP53RK	FALSE	321	311	0.968847	22	1	0.0454545
1	193122059	+	CDC73	FALSE	118	98	0.830508	44	2	0.0454545
12	50764088	+	ATF1	FALSE	332	305	0.918675	44	2	0.0454545
5	163460651	+	HMMR	FALSE	81	60	0.740741	22	1	0.0454545
2	206159696	+	EEF1B2	FALSE	57	53	0.929825	22	1	0.0454545
21	34526952	-	RCAN1	FALSE	36	29	0.805556	22	1	0.0454545
10	119651414	+	BAG3	FALSE	183	151	0.825137	22	1	0.0454545
3	14651797	+	CCDC174	FALSE	115	94	0.817391	22	1	0.0454545
1	61082574	+	NFIA	FALSE	54	48	0.888889	22	1	0.0454545
19	39435967	-	RPS16	FALSE	91	78	0.857143	22	1	0.0454545
1	115841126	-	NHLH2	TRUE	122	112	0.918033	22	1	0.0454545
6	34237126	+	HMGA1	FALSE	185	178	0.962162	22	1	0.0454545
8	144792101	-	RPL8	FALSE	39	0	0	44	2	0.0454545
15	78873016	+	MORF4L1	FALSE	354	179	0.50565	22	1	0.0454545
16	14632941	+	BFAR	FALSE	105	96	0.914286	44	2	0.0454545
X	106612065	+	RADX	FALSE	871	806	0.925373	22	1	0.0454545
1	55215364	-	USP24	TRUE	223	206	0.923767	22	1	0.0454545
1	156591805	+	NAXE	FALSE	143	136	0.951049	22	1	0.0454545
6	33418203	-	CUTA	FALSE	72	72	1	22	1	0.0454545
3	133805849	+	SRPRB	FALSE	40	27	0.675	22	1	0.0454545
2	119366763	-	C2orf76	TRUE	120	107	0.891667	22	1	0.0454545
14	23034807	-	PSMB5	FALSE	119	108	0.907563	22	1	0.0454545
8	42541711	-	SLC20A2	TRUE	329	314	0.954407	22	1	0.0454545
3	9750287	+	OGG1	FALSE	117	106	0.905983	22	1	0.0454545
1	156601427	-	GPATCH4	FALSE	82	76	0.926829	22	1	0.0454545
8	116755855	-	EIF3H	FALSE	131	124	0.946565	22	1	0.0454545
3	111978989	+	ABHD10	FALSE	165	154	0.933333	22	1	0.0454545
1	70221637	+	SRSF11	FALSE	146	138	0.945205	22	1	0.0454545
10	102432576	-	CUEDC2	FALSE	822	802	0.975669	22	1	0.0454545
19	36140973	+	CAPNS1	FALSE	260	255	0.980769	22	1	0.0454545
6	130018585	+	L3MBTL3	FALSE	120	80	0.666667	22	1	0.0454545
9	136483038	-	SEC16A	FALSE	72	63	0.875	22	1	0.0454545
19	45039050	+	CLASRP	TRUE	189	175	0.925926	22	1	0.0454545
6	35468385	+	RPL10A	FALSE	274	266	0.970803	44	2	0.0454545
5	149345475	+	GRPEL2	FALSE	89	83	0.932584	22	1	0.0454545
1	19485539	-	CAPZB	TRUE	1125	1091	0.969778	44	2	0.0454545
5	32444704	-	ZFR	FALSE	270	204	0.755556	22	1	0.0454545
17	74203668	+	RPL38	FALSE	446	412	0.923767	66	3	0.0454545
1	17439683	-	RCC2	FALSE	39	36	0.923077	22	1	0.0454545
19	9324179	+	ZNF559	TRUE	546	506	0.92674	155	7	0.0451613
10	12069009	+	DHTKD1	FALSE	1135	1096	0.965639	133	6	0.0451128
1	37690544	-	AIRIM	FALSE	269	249	0.925651	89	4	0.0449438
7	44123527	-	POLD2	FALSE	277	252	0.909747	89	4	0.0449438
8	96233192	-	UQCRB	FALSE	61	1	0.0163934	67	3	0.0447761
19	48872392	+	PPP1R15A	FALSE	245	226	0.922449	67	3	0.0447761
1	156194117	+	SLC25A44	FALSE	639	605	0.946792	67	3	0.0447761
14	21269407	-	HNRNPC	FALSE	561	67	0.11943	134	6	0.0447761
18	49487228	-	C18orf32	FALSE	254	248	0.976378	67	3	0.0447761
11	31509782	+	ELP4	FALSE	369	320	0.867209	67	3	0.0447761
8	27772627	-	CCDC25	TRUE	526	499	0.948669	67	3	0.0447761
X	107628511	+	PRPS1	FALSE	21607	19254	0.887707	1706	75	0.0444664
10	15860520	-	MINDY3	FALSE	533	510	0.956848	45	2	0.0444444
21	46286280	-	MCM3AP	FALSE	131	125	0.954198	45	2	0.0444444
15	75455811	-	SIN3A	FALSE	108	102	0.944444	45	2	0.0444444
10	126905434	+	DOCK1	FALSE	591	565	0.956007	45	2	0.0444444
21	42879543	-	WDR4	FALSE	99	91	0.919192	45	2	0.0444444
3	51500010	-	DCAF1	FALSE	277	252	0.909747	45	2	0.0444444
13	39038398	+	NHLRC3	FALSE	684	620	0.906433	45	2	0.0444444
13	102799141	+	BIVM	FALSE	131	117	0.89313	45	2	0.0444444
22	45671876	+	ATXN10	FALSE	323	308	0.95356	45	2	0.0444444
X	103376363	+	BEX3	FALSE	158	149	0.943038	45	2	0.0444444
7	149873976	+	ATP6V0E2	TRUE	536	511	0.953358	45	2	0.0444444
16	28553941	+	SGF29	FALSE	270	256	0.948148	45	2	0.0444444
11	66843448	+	RCE1	FALSE	188	175	0.930851	45	2	0.0444444
9	128689250	+	SET	FALSE	574	490	0.853659	45	2	0.0444444
22	29268323	+	EWSR1	FALSE	867	568	0.655133	45	2	0.0444444
11	31811118	-	PAX6	TRUE	365	335	0.917808	113	5	0.0442478
19	16542435	-	CHERP	FALSE	591	567	0.959391	113	5	0.0442478
21	42879547	-	WDR4	FALSE	620	561	0.904839	68	3	0.0441176
11	125111621	-	TMEM218	TRUE	491	442	0.900204	68	3	0.0441176
X	72277247	-	RPS4X	FALSE	1090	725	0.665138	68	3	0.0441176
X	47190848	+	UBA1	FALSE	262	196	0.748092	68	3	0.0441176
22	41205320	+	L3MBTL2	FALSE	322	282	0.875776	68	3	0.0441176
X	68829021	+	EFNB1	TRUE	458	400	0.873362	68	3	0.0441176
18	56638639	-	TXNL1	FALSE	182	178	0.978022	68	3	0.0441176
1	27234692	+	WDTC1	FALSE	164	148	0.902439	68	3	0.0441176
8	71356587	-	EYA1	FALSE	268	166	0.619403	68	3	0.0441176
9	133418010	-	REXO4	TRUE	358	324	0.905028	91	4	0.043956
3	89107655	+	EPHA3	FALSE	397	348	0.876574	91	4	0.043956
1	109619846	+	AMPD2	TRUE	646	615	0.952012	91	4	0.043956
19	45178218	-	TRAPPC6A	FALSE	1234	1124	0.910859	616	24	0.0439141
12	54188967	-	SMUG1	FALSE	2352	2147	0.91284	205	9	0.0439024
X	119871857	+	NDUFA1	FALSE	20413	20114	0.976956	367	15	0.0438657
2	152717439	-	PRPF40A	TRUE	3295	3107	0.942944	160	7	0.04375
19	54191322	+	TSEN34	FALSE	369	357	0.96748	69	3	0.0434783
18	34493298	+	DTNA	FALSE	295	293	0.99322	23	1	0.0434783
2	33599299	-	FAM98A	TRUE	168	147	0.875	23	1	0.0434783
13	97222320	+	MBNL2	FALSE	103	94	0.912621	23	1	0.0434783
10	124093596	-	CHST15	FALSE	140	127	0.907143	23	1	0.0434783
12	31073837	+	DDX11	FALSE	28	26	0.928571	23	1	0.0434783
10	113854635	+	NHLRC2	FALSE	52	21	0.403846	23	1	0.0434783
2	38377273	-	ATL2	TRUE	535	514	0.960748	23	1	0.0434783
5	132737543	-	KIF3A	FALSE	113	107	0.946903	23	1	0.0434783
20	62122467	+	LSM14B	FALSE	265	259	0.977358	23	1	0.0434783
2	203535267	-	RAPH1	FALSE	165	147	0.890909	46	2	0.0434783
2	169584804	+	PPIG	FALSE	206	169	0.820388	46	2	0.0434783
12	116881448	-	HRK	FALSE	118	113	0.957627	23	1	0.0434783
2	200864688	-	CLK1	FALSE	204	184	0.901961	23	1	0.0434783
17	75042624	-	ATP5PD	FALSE	40	1	0.025	46	2	0.0434783
2	84905683	+	TMSB10	FALSE	205	100	0.487805	23	1	0.0434783
5	83077338	-	TMEM167A	FALSE	94	91	0.968085	23	1	0.0434783
14	49852773	-	NEMF	FALSE	443	427	0.963883	23	1	0.0434783
12	71839769	+	TBC1D15	FALSE	480	452	0.941667	23	1	0.0434783
7	27140227	-	HOXA3	FALSE	72	69	0.958333	46	2	0.0434783
17	47971078	+	CDK5RAP3	TRUE	240	228	0.95	46	2	0.0434783
6	5003651	-	RPP40	FALSE	115	110	0.956522	23	1	0.0434783
19	2236308	-	PLEKHJ1	FALSE	598	591	0.988294	46	2	0.0434783
17	44345265	+	GRN	TRUE	127	126	0.992126	23	1	0.0434783
12	123633810	+	GTF2H3	FALSE	81	73	0.901235	23	1	0.0434783
2	208254242	-	IDH1	FALSE	97	94	0.969072	23	1	0.0434783
22	27919194	-	PITPNB	FALSE	30	17	0.566667	23	1	0.0434783
4	158671911	-	C4orf46	FALSE	87	80	0.91954	23	1	0.0434783
7	134316966	-	SLC35B4	FALSE	892	814	0.912556	46	2	0.0434783
11	85628607	+	TMEM126B	FALSE	106	59	0.556604	23	1	0.0434783
1	76867480	+	ST6GALNAC5	TRUE	318	289	0.908805	23	1	0.0434783
1	213015791	-	ANGEL2	FALSE	292	267	0.914384	46	2	0.0434783
4	163166845	-	NAF1	FALSE	41	23	0.560976	23	1	0.0434783
7	141014653	-	MRPS33	FALSE	255	226	0.886275	23	1	0.0434783
1	201946510	-	LMOD1	FALSE	399	357	0.894737	23	1	0.0434783
19	38930960	+	MRPS12	FALSE	825	778	0.94303	92	4	0.0434783
14	49620597	-	RPL36AL	FALSE	495	447	0.90303	69	3	0.0434783
1	100894684	-	EXTL2	FALSE	130	123	0.946154	23	1	0.0434783
19	1605442	-	UQCR11	FALSE	1594	1526	0.95734	23	1	0.0434783
8	58553250	+	SDCBP	FALSE	499	460	0.921844	46	2	0.0434783
17	7561929	+	SENP3	FALSE	313	300	0.958466	23	1	0.0434783
12	4649124	+	NDUFA9	FALSE	214	97	0.453271	46	2	0.0434783
18	63422405	-	VPS4B	FALSE	162	134	0.82716	23	1	0.0434783
19	38899980	+	NFKBIB	TRUE	98	82	0.836735	23	1	0.0434783
X	46447299	+	KRBOX4	FALSE	132	110	0.833333	23	1	0.0434783
22	29767007	-	ZMAT5	TRUE	503	478	0.950298	23	1	0.0434783
3	196287687	-	PCYT1A	FALSE	284	265	0.933099	23	1	0.0434783
17	67717964	+	NOL11	FALSE	48	14	0.291667	23	1	0.0434783
12	56688265	-	PTGES3	FALSE	104	92	0.884615	23	1	0.0434783
4	185425904	-	UFSP2	FALSE	398	380	0.954774	23	1	0.0434783
5	97183288	-	RIOK2	FALSE	294	287	0.97619	23	1	0.0434783
19	38930943	+	MRPS12	FALSE	1319	1090	0.826384	115	5	0.0434783
13	44989536	+	GPALPP1	FALSE	1373	1329	0.967953	46	2	0.0434783
1	232950604	+	NTPCR	FALSE	452	432	0.955752	23	1	0.0434783
3	184135363	+	EIF2B5	TRUE	380	359	0.944737	23	1	0.0434783
17	35587336	+	AP2B1	FALSE	625	613	0.9808	23	1	0.0434783
3	147409366	+	ZIC1	FALSE	126	112	0.888889	23	1	0.0434783
14	73950280	+	COQ6	FALSE	221	214	0.968326	23	1	0.0434783
16	18790380	-	RPS15A	FALSE	219	205	0.936073	23	1	0.0434783
12	57488091	+	MARS1	TRUE	473	432	0.913319	161	7	0.0434783
6	31730256	-	DDAH2	FALSE	418	409	0.978469	23	1	0.0434783
7	32490365	-	LSM5	FALSE	114	87	0.763158	23	1	0.0434783
3	49689560	+	RNF123	FALSE	113	102	0.902655	23	1	0.0434783
4	99564005	-	TRMT10A	FALSE	441	394	0.893424	23	1	0.0434783
3	49029402	-	IMPDH2	FALSE	175	159	0.908571	23	1	0.0434783
3	108222368	-	IFT57	FALSE	168	153	0.910714	46	2	0.0434783
3	107522951	+	BBX	FALSE	162	149	0.919753	23	1	0.0434783
1	54053225	-	TMEM59	FALSE	548	544	0.992701	23	1	0.0434783
8	80485594	+	ZBTB10	FALSE	104	85	0.817308	23	1	0.0434783
20	32743444	-	COMMD7	FALSE	132	113	0.856061	23	1	0.0434783
3	79019459	-	ROBO1	TRUE	555	506	0.911712	23	1	0.0434783
15	76311388	-	ETFA	FALSE	163	138	0.846626	46	2	0.0434783
16	66961261	+	CES3	FALSE	141	137	0.971631	23	1	0.0434783
X	72573103	-	HDAC8	FALSE	90	75	0.833333	23	1	0.0434783
19	29606294	+	POP4	TRUE	1962	1908	0.972477	46	2	0.0434783
2	73780108	-	DUSP11	FALSE	255	236	0.92549	23	1	0.0434783
7	96709879	-	SEM1	FALSE	36	29	0.805556	23	1	0.0434783
9	85741924	-	AGTPBP1	FALSE	100	93	0.93	23	1	0.0434783
1	32222241	-	TMEM234	FALSE	60	52	0.866667	23	1	0.0434783
X	103376374	+	BEX3	FALSE	48	42	0.875	23	1	0.0434783
7	101217588	-	PLOD3	FALSE	275	269	0.978182	46	2	0.0434783
15	64381412	-	ENSG00000259316	FALSE	57	36	0.631579	23	1	0.0434783
19	37594742	-	ZNF571	FALSE	95	82	0.863158	23	1	0.0434783
5	113513712	+	YTHDC2	FALSE	144	138	0.958333	23	1	0.0434783
12	6568260	-	NOP2	FALSE	181	164	0.906077	23	1	0.0434783
6	10723180	+	TMEM14C	FALSE	333	318	0.954955	23	1	0.0434783
1	145996605	-	TXNIP	FALSE	122	112	0.918033	23	1	0.0434783
17	1400181	-	YWHAE	TRUE	1023	820	0.801564	69	3	0.0434783
X	119852969	-	UPF3B	FALSE	239	231	0.966527	23	1	0.0434783
12	11649688	+	ETV6	FALSE	227	203	0.894273	23	1	0.0434783
8	6406638	+	MCPH1	FALSE	112	54	0.482143	23	1	0.0434783
10	117005160	-	SHTN1	FALSE	38	38	1	23	1	0.0434783
3	129183854	-	CNBP	FALSE	195	169	0.866667	23	1	0.0434783
3	129183870	-	CNBP	FALSE	104	67	0.644231	23	1	0.0434783
20	31514434	+	HM13	FALSE	111	107	0.963964	23	1	0.0434783
7	149028660	-	PDIA4	FALSE	544	538	0.988971	23	1	0.0434783
6	127266883	+	RNF146	TRUE	1242	894	0.719807	46	2	0.0434783
X	16870274	-	RBBP7	FALSE	1269	1087	0.85658	23	1	0.0434783
1	91022232	-	ZNF644	FALSE	364	331	0.909341	46	2	0.0434783
16	14975067	+	PDXDC1	FALSE	291	279	0.958763	46	2	0.0434783
20	13638928	-	TASP1	FALSE	353	340	0.963173	23	1	0.0434783
15	75455789	-	SIN3A	FALSE	38	34	0.894737	23	1	0.0434783
11	62761524	+	POLR2G	FALSE	144	131	0.909722	23	1	0.0434783
3	50350881	+	CYB561D2	FALSE	360	345	0.958333	23	1	0.0434783
11	20387747	+	PRMT3	TRUE	187	168	0.898396	46	2	0.0434783
X	103255099	-	TCEAL8	FALSE	53	0	0	23	1	0.0434783
2	63589146	+	MDH1	FALSE	52	43	0.826923	23	1	0.0434783
15	68277843	+	FEM1B	FALSE	152	139	0.914474	23	1	0.0434783
11	63974651	+	COX8A	FALSE	591	570	0.964467	46	2	0.0434783
1	109213896	+	SARS1	FALSE	201	179	0.890547	23	1	0.0434783
6	36594427	+	SRSF3	FALSE	24	2	0.0833333	23	1	0.0434783
X	123961784	+	STAG2	FALSE	345	334	0.968116	23	1	0.0434783
17	63741776	-	STRADA	FALSE	441	421	0.954649	46	2	0.0434783
9	137200741	-	TPRN	TRUE	138	134	0.971014	23	1	0.0434783
2	74442350	-	RTKN	FALSE	71	64	0.901408	23	1	0.0434783
11	1763915	-	CTSD	FALSE	174	171	0.982759	23	1	0.0434783
11	407117	-	SIGIRR	FALSE	113	107	0.946903	23	1	0.0434783
X	47218312	+	CDK16	FALSE	469	403	0.859275	23	1	0.0434783
6	37499924	-	CCDC167	FALSE	459	435	0.947712	23	1	0.0434783
1	154220968	+	UBAP2L	FALSE	58	23	0.396552	23	1	0.0434783
3	15427532	-	METTL6	TRUE	233	223	0.957082	23	1	0.0434783
4	39366333	-	RFC1	FALSE	138	71	0.514493	23	1	0.0434783
7	26200772	-	HNRNPA2B1	FALSE	461	389	0.843818	23	1	0.0434783
1	228406804	-	TRIM11	FALSE	71	68	0.957746	23	1	0.0434783
3	122416045	-	WDR5B	FALSE	177	164	0.926554	23	1	0.0434783
1	243256070	+	SDCCAG8	FALSE	417	401	0.961631	23	1	0.0434783
14	23095543	+	C14orf119	FALSE	82	44	0.536585	23	1	0.0434783
15	65792065	-	DENND4A	FALSE	39	32	0.820513	23	1	0.0434783
3	142889204	-	PCOLCE2	FALSE	630	599	0.950794	23	1	0.0434783
15	22786802	+	NIPA1	FALSE	103	94	0.912621	46	2	0.0434783
7	47979615	-	HUS1	TRUE	116	107	0.922414	23	1	0.0434783
9	98056667	+	NANS	FALSE	106	104	0.981132	23	1	0.0434783
X	101408190	+	HNRNPH2	FALSE	334	307	0.919162	23	1	0.0434783
9	95317702	-	FANCC	TRUE	292	277	0.94863	23	1	0.0434783
12	49189066	-	TUBA1A	TRUE	478	451	0.943515	23	1	0.0434783
12	43758773	-	PUS7L	TRUE	646	582	0.900929	69	3	0.0434783
2	32628039	+	TTC27	FALSE	92	89	0.967391	23	1	0.0434783
17	48892823	+	ATP5MC1	FALSE	938	870	0.927505	23	1	0.0434783
7	99504650	+	ZKSCAN5	FALSE	153	137	0.895425	23	1	0.0434783
14	67619894	+	ARG2	FALSE	216	202	0.935185	23	1	0.0434783
3	150603183	-	SERP1	FALSE	244	227	0.930328	23	1	0.0434783
10	113854325	-	DCLRE1A	FALSE	81	70	0.864198	23	1	0.0434783
X	123733030	-	THOC2	FALSE	290	174	0.6	23	1	0.0434783
19	35629087	+	RBM42	FALSE	392	367	0.936224	23	1	0.0434783
12	31073844	+	DDX11	FALSE	74	69	0.932432	46	2	0.0434783
5	10353892	+	MARCHF6	FALSE	3194	3019	0.94521	116	5	0.0431034
1	155173302	-	KRTCAP2	FALSE	2827	2744	0.957225	530	28	0.0430869
3	52706129	+	SPCS1	FALSE	1438	1386	0.963839	163	7	0.0429448
X	103686652	-	MORF4L2	FALSE	102	7	0.0686275	70	3	0.0428571
1	1399311	-	CCNL2	TRUE	576	546	0.947917	70	3	0.0428571
21	42879524	-	WDR4	FALSE	204	181	0.887255	70	3	0.0428571
2	71068310	+	NAGK	FALSE	194	189	0.974227	70	3	0.0428571
1	147670474	-	ACP6	FALSE	2769	2530	0.913687	258	11	0.0426357
7	135557891	+	NUP205	FALSE	252	222	0.880952	47	2	0.0425532
1	54887195	-	DHCR24	TRUE	1811	1759	0.978196	94	4	0.0425532
7	129611783	+	NRF1	FALSE	173	162	0.936416	47	2	0.0425532
11	6683300	-	MRPL17	FALSE	149	39	0.261745	47	2	0.0425532
2	130342135	-	CCDC115	TRUE	1065	994	0.933333	94	4	0.0425532
5	177303657	-	RAB24	FALSE	308	285	0.925325	47	2	0.0425532
11	62761601	+	POLR2G	FALSE	187	175	0.935829	47	2	0.0425532
1	93180429	-	TMED5	FALSE	395	378	0.956962	47	2	0.0425532
12	49752498	+	TMBIM6	FALSE	24	1	0.0416667	47	2	0.0425532
1	169368004	+	BLZF1	FALSE	119	105	0.882353	47	2	0.0425532
2	85354769	+	ELMOD3	TRUE	1744	1624	0.931193	47	2	0.0425532
16	57447369	-	CIAPIN1	FALSE	366	335	0.915301	47	2	0.0425532
3	14178619	-	XPC	FALSE	432	423	0.979167	47	2	0.0425532
11	64318216	+	PRDX5	FALSE	396	372	0.939394	47	2	0.0425532
12	6493379	+	NCAPD2	FALSE	324	292	0.901235	47	2	0.0425532
1	36464360	-	MRPS15	FALSE	699	672	0.961373	47	2	0.0425532
17	7252310	+	ELP5	FALSE	816	745	0.91299	47	2	0.0425532
15	43330674	+	ADAL	TRUE	181	170	0.939227	47	2	0.0425532
11	67401825	-	PPP1CA	FALSE	729	720	0.987654	47	2	0.0425532
17	4796174	+	PSMB6	FALSE	782	607	0.776215	47	2	0.0425532
7	1160159	-	ZFAND2A	FALSE	100	95	0.95	47	2	0.0425532
19	5720143	-	LONP1	TRUE	1131	993	0.877984	479	25	0.0422708
12	54280154	-	CBX5	FALSE	244	227	0.930328	71	3	0.0422535
15	50355191	-	GABPB1	TRUE	271	247	0.911439	71	3	0.0422535
14	92121986	+	CPSF2	FALSE	164	94	0.573171	71	3	0.0422535
1	203795623	+	ZC3H11A	TRUE	235	223	0.948936	71	3	0.0422535
20	58981283	+	NELFCD	FALSE	550	451	0.82	95	4	0.0421053
1	111140058	-	DRAM2	FALSE	504	469	0.930556	119	5	0.0420168
12	6494128	+	NCAPD2	FALSE	286	274	0.958042	24	1	0.0416667
7	128739389	+	CALU	FALSE	72	61	0.847222	24	1	0.0416667
6	43229474	-	DNPH1	FALSE	306	287	0.937908	24	1	0.0416667
11	61362387	+	TMEM138	FALSE	231	201	0.87013	24	1	0.0416667
7	40134591	-	MPLKIP	FALSE	105	65	0.619048	24	1	0.0416667
4	87422643	+	NUDT9	FALSE	95	87	0.915789	24	1	0.0416667
16	22297437	+	POLR3E	FALSE	79	76	0.962025	24	1	0.0416667
4	173168834	+	GALNT7	FALSE	66	48	0.727273	24	1	0.0416667
4	56977585	-	NOA1	FALSE	33	26	0.787879	24	1	0.0416667
1	117060347	+	TTF2	FALSE	209	173	0.827751	24	1	0.0416667
8	144522546	+	LRRC14	FALSE	216	204	0.944444	24	1	0.0416667
X	155264477	-	RAB39B	FALSE	59	55	0.932203	48	2	0.0416667
21	37073045	-	PIGP	FALSE	450	434	0.964444	24	1	0.0416667
11	65961719	+	SART1	FALSE	43	42	0.976744	24	1	0.0416667
16	53830	+	SNRNP25	FALSE	1086	1063	0.978821	48	2	0.0416667
1	52927332	+	SCP2	FALSE	144	140	0.972222	24	1	0.0416667
16	28553935	+	SGF29	FALSE	197	194	0.984772	24	1	0.0416667
1	75724733	+	ACADM	FALSE	385	351	0.911688	48	2	0.0416667
10	103396442	-	ATP5MK	FALSE	310	96	0.309677	72	3	0.0416667
1	74733208	+	TYW3	FALSE	470	441	0.938298	24	1	0.0416667
10	75401818	-	ZNF503	FALSE	60	52	0.866667	24	1	0.0416667
8	143990085	+	GRINA	FALSE	134	132	0.985075	24	1	0.0416667
10	119892521	-	MCMBP	FALSE	148	133	0.898649	24	1	0.0416667
15	90388251	+	IQGAP1	FALSE	104	99	0.951923	24	1	0.0416667
1	156291516	-	GLMP	FALSE	336	320	0.952381	48	2	0.0416667
1	52927355	+	SCP2	FALSE	73	67	0.917808	24	1	0.0416667
1	93180411	-	TMED5	FALSE	258	250	0.968992	24	1	0.0416667
19	52897615	-	ZNF320	FALSE	67	59	0.880597	24	1	0.0416667
6	107459553	-	PDSS2	FALSE	82	72	0.878049	24	1	0.0416667
16	24539568	+	RBBP6	FALSE	383	371	0.968668	24	1	0.0416667
15	34101856	-	EMC7	FALSE	93	70	0.752688	24	1	0.0416667
19	57814910	-	ZNF552	FALSE	39	36	0.923077	24	1	0.0416667
1	169427462	-	CCDC181	TRUE	2001	1755	0.877061	48	2	0.0416667
3	120596372	+	NDUFB4	FALSE	110	3	0.0272727	24	1	0.0416667
7	100088988	+	COPS6	FALSE	202	177	0.876238	24	1	0.0416667
12	4604854	+	DYRK4	FALSE	225	214	0.951111	24	1	0.0416667
15	75903857	+	FBXO22	FALSE	239	218	0.912134	24	1	0.0416667
17	75042623	-	ATP5PD	FALSE	25	1	0.04	24	1	0.0416667
20	45406139	+	DBNDD2	FALSE	40	39	0.975	24	1	0.0416667
10	68721249	+	CCAR1	FALSE	110	93	0.845455	24	1	0.0416667
16	2251614	-	ECI1	FALSE	174	167	0.95977	24	1	0.0416667
17	3723901	+	HASPIN	FALSE	152	118	0.776316	24	1	0.0416667
22	29766961	-	ZMAT5	FALSE	212	196	0.924528	24	1	0.0416667
6	53065445	+	FBXO9	FALSE	194	186	0.958763	24	1	0.0416667
19	15125692	-	ILVBL	FALSE	464	447	0.963362	24	1	0.0416667
3	64023455	-	PSMD6	FALSE	202	186	0.920792	24	1	0.0416667
1	154936725	-	PMVK	FALSE	284	279	0.982394	24	1	0.0416667
11	5685104	-	TRIM5	FALSE	203	201	0.990148	24	1	0.0416667
X	103585531	+	TCEAL4	FALSE	72	23	0.319444	24	1	0.0416667
5	139439477	-	DNAJC18	FALSE	61	58	0.95082	24	1	0.0416667
7	98878478	+	TRRAP	FALSE	104	100	0.961538	24	1	0.0416667
17	17237191	-	FLCN	FALSE	147	141	0.959184	24	1	0.0416667
15	41660464	+	MGA	FALSE	195	193	0.989744	24	1	0.0416667
2	151409902	+	RIF1	TRUE	256	253	0.988281	24	1	0.0416667
20	45363149	+	SYS1	FALSE	30	27	0.9	24	1	0.0416667
7	134646828	+	BPGM	FALSE	631	578	0.916006	24	1	0.0416667
12	118016706	+	RFC5	FALSE	323	295	0.913313	48	2	0.0416667
16	69424677	+	CYB5B	FALSE	177	143	0.80791	24	1	0.0416667
14	73851852	+	PTGR2	FALSE	254	241	0.948819	24	1	0.0416667
17	7857997	+	CYB5D1	FALSE	99	83	0.838384	24	1	0.0416667
6	26285564	-	H4C8	FALSE	32	28	0.875	24	1	0.0416667
3	142888989	-	PCOLCE2	FALSE	168	156	0.928571	24	1	0.0416667
5	100535352	+	FAM174A	FALSE	522	498	0.954023	24	1	0.0416667
14	24232347	-	NEDD8-MDP1	FALSE	375	348	0.928	24	1	0.0416667
14	35122580	+	PRORP	FALSE	43	34	0.790698	24	1	0.0416667
3	128879658	+	ACAD9	FALSE	198	170	0.858586	48	2	0.0416667
16	74666892	-	RFWD3	FALSE	134	125	0.932836	24	1	0.0416667
11	63681477	+	RTN3	FALSE	127	117	0.92126	24	1	0.0416667
6	125781105	+	NCOA7	FALSE	167	147	0.88024	24	1	0.0416667
19	12806609	+	RNASEH2A	FALSE	81	44	0.54321	24	1	0.0416667
16	75623297	-	ADAT1	FALSE	102	97	0.95098	24	1	0.0416667
12	28190438	+	CCDC91	FALSE	306	295	0.964052	24	1	0.0416667
11	61392646	+	TMEM216	FALSE	237	191	0.805907	24	1	0.0416667
7	128343899	-	RBM28	FALSE	142	138	0.971831	24	1	0.0416667
17	41688916	+	EIF1	FALSE	49	20	0.408163	24	1	0.0416667
22	38057435	+	PICK1	FALSE	182	180	0.989011	24	1	0.0416667
3	193593226	+	OPA1	FALSE	299	291	0.973244	24	1	0.0416667
14	24213075	-	CHMP4A	FALSE	95	84	0.884211	72	3	0.0416667
15	91022596	-	VPS33B	TRUE	217	206	0.949309	72	3	0.0416667
3	100709361	+	TFG	FALSE	196	181	0.923469	48	2	0.0416667
4	186726670	-	FAT1	FALSE	105	98	0.933333	24	1	0.0416667
5	40834603	-	RPL37	FALSE	50	1	0.02	24	1	0.0416667
1	151165872	-	LYSMD1	FALSE	157	151	0.961783	48	2	0.0416667
15	44537181	+	EIF3J	FALSE	181	165	0.911602	24	1	0.0416667
14	22929363	-	PRMT5	FALSE	58	28	0.482759	24	1	0.0416667
19	48836511	-	HSD17B14	FALSE	96	94	0.979167	24	1	0.0416667
1	150235976	-	ANP32E	FALSE	53	40	0.754717	24	1	0.0416667
5	127517617	+	PRRC1	FALSE	115	110	0.956522	24	1	0.0416667
15	40807464	-	DNAJC17	FALSE	174	158	0.908046	24	1	0.0416667
14	58427526	-	TIMM9	FALSE	129	121	0.937984	24	1	0.0416667
1	226309883	-	LIN9	FALSE	146	124	0.849315	24	1	0.0416667
1	33349908	-	PHC2	FALSE	127	125	0.984252	24	1	0.0416667
12	52905054	-	KRT8	FALSE	74	56	0.756757	24	1	0.0416667
8	38030569	+	EIF4EBP1	FALSE	167	151	0.904192	24	1	0.0416667
19	4400566	-	SH3GL1	FALSE	94	82	0.87234	24	1	0.0416667
7	100889718	-	UFSP1	FALSE	77	74	0.961039	24	1	0.0416667
4	53377668	+	FIP1L1	FALSE	196	177	0.903061	48	2	0.0416667
5	126777145	+	LMNB1	FALSE	854	812	0.95082	24	1	0.0416667
5	36152118	+	SKP2	FALSE	667	617	0.925037	48	2	0.0416667
1	32179753	+	TXLNA	FALSE	110	87	0.790909	24	1	0.0416667
13	72727634	-	MZT1	FALSE	335	318	0.949254	24	1	0.0416667
2	161308406	+	PSMD14	FALSE	407	397	0.97543	24	1	0.0416667
X	53225449	-	KDM5C	FALSE	58	55	0.948276	24	1	0.0416667
7	65373827	+	ZNF92	FALSE	60	56	0.933333	24	1	0.0416667
1	155262275	-	SCAMP3	FALSE	349	319	0.91404	24	1	0.0416667
7	151227176	-	ABCF2-H2BK1	FALSE	222	210	0.945946	24	1	0.0416667
1	214603214	+	CENPF	FALSE	1040	986	0.948077	24	1	0.0416667
1	23868290	-	FUCA1	TRUE	310	302	0.974194	24	1	0.0416667
17	19362716	-	B9D1	FALSE	776	640	0.824742	48	2	0.0416667
6	159762085	+	ACAT2	FALSE	197	122	0.619289	24	1	0.0416667
3	97764775	+	ARL6	FALSE	723	663	0.917012	24	1	0.0416667
2	180007112	-	CWC22	FALSE	174	146	0.83908	24	1	0.0416667
19	55600021	+	ZNF524	FALSE	99	97	0.979798	24	1	0.0416667
X	16870386	-	RBBP7	FALSE	80	74	0.925	24	1	0.0416667
18	21600651	-	ESCO1	FALSE	274	253	0.923358	48	2	0.0416667
2	27663666	-	SUPT7L	FALSE	49	40	0.816327	24	1	0.0416667
19	49677278	+	PRMT1	FALSE	73	39	0.534247	24	1	0.0416667
1	117929621	-	GDAP2	TRUE	240	238	0.991667	24	1	0.0416667
19	49487555	+	RPL13A	FALSE	333	313	0.93994	24	1	0.0416667
18	46098274	-	ATP5F1A	FALSE	310	263	0.848387	24	1	0.0416667
1	156054782	+	LAMTOR2	TRUE	680	660	0.970588	24	1	0.0416667
19	7629702	+	PET100	FALSE	375	367	0.978667	24	1	0.0416667
22	24555182	-	GUCD1	TRUE	342	328	0.959064	24	1	0.0416667
8	123396431	-	ATAD2	FALSE	421	366	0.869359	24	1	0.0416667
1	150293843	+	MRPS21	FALSE	277	263	0.949458	24	1	0.0416667
19	40613402	+	LTBP4	FALSE	141	135	0.957447	24	1	0.0416667
19	48445995	+	GRWD1	FALSE	132	103	0.780303	24	1	0.0416667
17	50397548	-	LRRC59	FALSE	527	494	0.937381	24	1	0.0416667
18	46104381	+	HAUS1	FALSE	691	661	0.956585	24	1	0.0416667
22	40856631	-	ST13	FALSE	196	187	0.954082	24	1	0.0416667
19	10194661	-	DNMT1	FALSE	68	67	0.985294	24	1	0.0416667
19	35510456	-	DMKN	FALSE	121	62	0.512397	24	1	0.0416667
19	2328459	-	LSM7	FALSE	100	5	0.05	24	1	0.0416667
X	86047534	-	CHM	FALSE	38	31	0.815789	24	1	0.0416667
1	23344300	-	HNRNPR	FALSE	474	447	0.943038	24	1	0.0416667
1	151165957	-	LYSMD1	FALSE	87	78	0.896552	24	1	0.0416667
9	137205664	-	TMEM203	FALSE	992	954	0.961694	72	3	0.0416667
9	128098514	+	SLC25A25	FALSE	29	20	0.689655	24	1	0.0416667
8	125091755	-	WASHC5	FALSE	421	395	0.938242	24	1	0.0416667
4	153204414	+	ENSG00000288637	FALSE	220	202	0.918182	24	1	0.0416667
1	154974666	+	CKS1B	FALSE	79	75	0.949367	24	1	0.0416667
1	91022025	-	ZNF644	FALSE	681	647	0.950073	96	4	0.0416667
1	1232279	+	B3GALT6	FALSE	197	181	0.918782	48	2	0.0416667
17	59707689	+	VMP1	FALSE	1533	1490	0.97195	48	2	0.0416667
19	913219	-	R3HDM4	TRUE	472	460	0.974576	24	1	0.0416667
15	43800599	+	HYPK	TRUE	2629	2553	0.963839	265	8	0.0416279
15	65611131	-	INTS14	TRUE	3192	3070	0.961779	534	22	0.0413462
12	118016744	+	RFC5	FALSE	944	863	0.914195	194	8	0.0412371
8	73976188	+	TMEM70	FALSE	976	914	0.936475	170	7	0.0411765
2	32063968	+	SPAST	TRUE	415	404	0.973494	73	3	0.0410959
2	108377970	+	SULT1C4	FALSE	721	682	0.945908	73	3	0.0410959
11	60842058	+	CCDC86	FALSE	982	947	0.964358	146	6	0.0410959
2	9423176	-	ITGB1BP1	TRUE	1379	1355	0.982596	73	3	0.0410959
14	74084972	+	LIN52	FALSE	189	157	0.830688	73	3	0.0410959
12	54000171	+	HOXC9	FALSE	1555	1403	0.902251	202	9	0.0409873
6	107459564	-	PDSS2	TRUE	631	573	0.908082	122	5	0.0409836
3	58433827	-	PDHB	FALSE	14607	14172	0.970654	311	11	0.0409313
12	57455318	+	INHBE	FALSE	53	35	0.660377	2999	107	0.0408516
1	224356925	+	CNIH4	FALSE	62	29	0.467742	49	2	0.0408163
17	47941676	+	PNPO	FALSE	417	393	0.942446	49	2	0.0408163
22	20117557	+	RANBP1	TRUE	2532	2452	0.968404	49	2	0.0408163
11	62665203	-	C11orf98	FALSE	714	682	0.955182	49	2	0.0408163
6	4776377	+	CDYL	FALSE	288	257	0.892361	49	2	0.0408163
4	82374017	-	HNRNPD	FALSE	553	525	0.949367	49	2	0.0408163
2	63841858	+	UGP2	FALSE	185	148	0.8	49	2	0.0408163
8	98045552	-	RPL30	FALSE	192	108	0.5625	49	2	0.0408163
3	51974021	-	ABHD14B	TRUE	541	522	0.96488	49	2	0.0408163
17	7572765	+	EIF4A1	FALSE	322	283	0.878882	49	2	0.0408163
22	39502362	+	MIEF1	FALSE	2383	2189	0.91859	172	7	0.0406977
1	150067322	+	VPS45	FALSE	375	353	0.941333	74	3	0.0405405
8	108248681	-	EIF3E	FALSE	154	25	0.162338	74	3	0.0405405
2	169573812	-	FASTKD1	TRUE	4724	4469	0.94602	296	12	0.0405405
9	111661605	+	GNG10	TRUE	2979	2951	0.990601	74	3	0.0405405
5	64768955	+	CWC27	FALSE	228	198	0.868421	74	3	0.0405405
3	9750285	+	OGG1	FALSE	218	207	0.949541	99	4	0.040404
1	114716735	-	NRAS	FALSE	350	303	0.865714	124	5	0.0403226
16	71895538	+	IST1	FALSE	1328	1207	0.908886	248	10	0.0403226
1	63523225	-	ITGB3BP	TRUE	3298	3105	0.94286	1086	52	0.0403032
12	133080425	+	ZNF140	FALSE	374	363	0.970588	199	8	0.040201
X	103686696	-	MORF4L2	FALSE	15154	11994	0.746702	2996	140	0.040178
8	60517238	+	RAB2A	FALSE	178	176	0.988764	25	1	0.04
19	37371207	+	ZNF527	FALSE	64	62	0.96875	25	1	0.04
11	36594511	+	IFTAP	FALSE	537	440	0.819367	50	2	0.04
13	49444039	-	CAB39L	FALSE	176	161	0.914773	25	1	0.04
11	64246915	-	PPP1R14B	FALSE	283	274	0.968198	25	1	0.04
14	104753202	+	SIVA1	TRUE	591	553	0.935702	50	2	0.04
14	74084453	-	ALDH6A1	TRUE	154	154	1	25	1	0.04
20	41340821	+	LPIN3	TRUE	350	324	0.925714	25	1	0.04
2	27890392	-	RBKS	FALSE	175	168	0.96	25	1	0.04
8	100150679	+	POLR2K	FALSE	79	47	0.594937	25	1	0.04
12	6867504	+	TPI1	FALSE	556	543	0.976619	25	1	0.04
2	231056912	+	PSMD1	FALSE	384	360	0.9375	25	1	0.04
19	17267415	+	ENSG00000269307	FALSE	444	421	0.948198	50	2	0.04
2	61538246	-	XPO1	FALSE	1410	1302	0.923404	50	2	0.04
5	140564825	+	SLC35A4	FALSE	689	665	0.965167	50	2	0.04
6	131628142	-	MED23	FALSE	163	149	0.91411	25	1	0.04
6	8435543	-	SLC35B3	FALSE	411	378	0.919708	25	1	0.04
17	18039168	-	ATPAF2	TRUE	532	500	0.93985	25	1	0.04
2	46915794	-	MCFD2	FALSE	354	339	0.957627	25	1	0.04
1	145918717	-	PEX11B	TRUE	164	118	0.719512	25	1	0.04
1	170074614	-	KIFAP3	FALSE	104	100	0.961538	25	1	0.04
2	171434227	+	DCAF17	FALSE	365	346	0.947945	25	1	0.04
2	207165945	-	KLF7	FALSE	112	95	0.848214	25	1	0.04
1	32179758	+	TXLNA	FALSE	167	158	0.946108	25	1	0.04
17	7234507	-	DVL2	FALSE	194	179	0.92268	25	1	0.04
12	56128262	+	ESYT1	FALSE	222	214	0.963964	25	1	0.04
16	2047823	-	NTHL1	FALSE	876	839	0.957763	25	1	0.04
22	40370641	+	SGSM3	FALSE	227	217	0.955947	25	1	0.04
19	45423544	-	ERCC1	FALSE	172	149	0.866279	25	1	0.04
1	150235930	-	ANP32E	FALSE	82	56	0.682927	25	1	0.04
3	9750286	+	OGG1	FALSE	55	47	0.854545	25	1	0.04
8	116874752	-	RAD21	FALSE	272	218	0.801471	25	1	0.04
20	3786763	-	CENPB	FALSE	154	146	0.948052	25	1	0.04
4	183659297	+	TRAPPC11	FALSE	744	691	0.928763	25	1	0.04
14	26597097	-	NOVA1	FALSE	34	32	0.941176	25	1	0.04
5	32174284	-	GOLPH3	FALSE	157	147	0.936306	25	1	0.04
1	186375235	-	TPR	FALSE	152	131	0.861842	25	1	0.04
9	20622508	-	MLLT3	FALSE	504	465	0.922619	50	2	0.04
20	36236458	+	AAR2	FALSE	290	278	0.958621	50	2	0.04
6	31547637	+	NFKBIL1	FALSE	119	114	0.957983	25	1	0.04
16	30445894	-	SEPHS2	FALSE	201	183	0.910448	25	1	0.04
10	97401335	-	RRP12	FALSE	65	32	0.492308	25	1	0.04
1	27773290	+	STX12	FALSE	274	269	0.981752	25	1	0.04
1	212858275	+	FLVCR1	TRUE	271	260	0.95941	25	1	0.04
14	99481410	+	CCNK	FALSE	557	523	0.938959	75	3	0.04
11	118572426	+	ARCN1	FALSE	92	78	0.847826	25	1	0.04
14	55027236	+	SOCS4	TRUE	352	329	0.934659	25	1	0.04
X	9463315	+	TBL1X	FALSE	274	262	0.956204	50	2	0.04
10	33334571	-	NRP1	FALSE	214	188	0.878505	25	1	0.04
11	28108159	-	KIF18A	FALSE	475	424	0.892632	25	1	0.04
7	30771437	+	MINDY4	FALSE	145	123	0.848276	25	1	0.04
15	65869547	+	RAB11A	FALSE	245	232	0.946939	25	1	0.04
1	228103256	-	C1orf35	FALSE	126	120	0.952381	25	1	0.04
4	70839895	-	GRSF1	FALSE	352	335	0.951705	25	1	0.04
6	109691319	+	FIG4	FALSE	100	92	0.92	25	1	0.04
10	56361263	-	ZWINT	FALSE	468	406	0.867521	25	1	0.04
15	69414373	+	KIF23	FALSE	190	177	0.931579	25	1	0.04
4	56436149	+	PAICS	FALSE	217	209	0.963134	25	1	0.04
19	19516264	+	NDUFA13	FALSE	96	26	0.270833	25	1	0.04
15	64381428	-	ENSG00000259316	FALSE	47	4	0.0851064	25	1	0.04
10	67838035	-	DNAJC12	FALSE	86	70	0.813953	25	1	0.04
17	18183114	+	ALKBH5	FALSE	133	68	0.511278	25	1	0.04
1	45550811	+	AKR1A1	FALSE	182	174	0.956044	25	1	0.04
16	29996231	+	INO80E	FALSE	208	197	0.947115	25	1	0.04
X	107628537	+	PRPS1	FALSE	96	9	0.09375	50	2	0.04
2	218568642	+	CNOT9	FALSE	75	66	0.88	25	1	0.04
15	63157499	-	RPS27L	TRUE	1043	1015	0.973154	25	1	0.04
1	112619879	+	CAPZA1	FALSE	59	2	0.0338983	25	1	0.04
X	153599139	-	CCNQ	TRUE	523	485	0.927342	50	2	0.04
2	120223388	-	TMEM185B	FALSE	142	136	0.957746	25	1	0.04
17	60526204	-	APPBP2	FALSE	127	120	0.944882	25	1	0.04
6	149317552	+	TAB2	FALSE	208	200	0.961538	50	2	0.04
6	87590169	+	ORC3	FALSE	88	56	0.636364	25	1	0.04
10	79445624	-	ZCCHC24	TRUE	119	111	0.932773	25	1	0.04
12	133181481	+	ZNF268	FALSE	63	54	0.857143	25	1	0.04
1	156291498	-	GLMP	FALSE	227	209	0.920705	25	1	0.04
3	64023470	-	PSMD6	FALSE	604	588	0.97351	50	2	0.04
X	15493279	-	PIR	FALSE	329	313	0.951368	25	1	0.04
10	87094885	-	GLUD1	FALSE	359	341	0.949861	25	1	0.04
4	109815569	+	GAR1	FALSE	26	6	0.230769	25	1	0.04
6	26103974	+	H4C3	FALSE	39	1	0.025641	50	2	0.04
2	37231581	-	CEBPZ	FALSE	868	791	0.91129	100	4	0.04
19	15379763	-	AKAP8	FALSE	180	172	0.955556	25	1	0.04
19	11559227	-	ELOF1	FALSE	408	383	0.938725	25	1	0.04
14	21269442	-	HNRNPC	TRUE	1511	1379	0.912641	50	2	0.04
14	39114339	+	GEMIN2	FALSE	117	61	0.521368	25	1	0.04
6	150143044	+	PPP1R14C	TRUE	700	664	0.948571	50	2	0.04
6	149746486	-	NUP43	FALSE	31	1	0.0322581	25	1	0.04
22	43143348	-	MCAT	FALSE	289	266	0.920415	50	2	0.04
3	25790103	+	OXSM	FALSE	525	511	0.973333	50	2	0.04
12	21654653	-	LDHB	FALSE	50	3	0.06	25	1	0.04
1	26921757	+	NUDC	FALSE	1060	1022	0.964151	25	1	0.04
17	16381392	+	UBB	FALSE	1422	1325	0.931786	25	1	0.04
13	99200861	+	UBAC2	FALSE	248	245	0.987903	25	1	0.04
6	30061357	+	POLR1H	FALSE	56	53	0.946429	25	1	0.04
15	74461185	-	UBL7	FALSE	163	157	0.96319	25	1	0.04
11	57530776	-	TIMM10	FALSE	160	153	0.95625	25	1	0.04
13	36346688	-	SPART	FALSE	60	52	0.866667	25	1	0.04
15	82540531	-	RPS17	FALSE	417	371	0.889688	25	1	0.04
6	131628231	-	MED23	FALSE	240	223	0.929167	25	1	0.04
17	44899380	-	EFTUD2	FALSE	170	157	0.923529	50	2	0.04
X	103686725	-	MORF4L2	FALSE	313	308	0.984026	25	1	0.04
16	53503226	-	AKTIP	FALSE	196	189	0.964286	25	1	0.04
2	38876032	+	MORN2	FALSE	879	840	0.955631	75	3	0.04
7	106112315	-	SYPL1	FALSE	99	99	1	25	1	0.04
8	53843240	-	ATP6V1H	FALSE	124	114	0.919355	25	1	0.04
1	151909402	-	THEM4	FALSE	297	276	0.929293	25	1	0.04
8	54135225	+	MRPL15	FALSE	218	169	0.775229	25	1	0.04
17	75012667	+	MRPL58	FALSE	965	955	0.989637	25	1	0.04
14	23035130	-	PSMB5	FALSE	408	393	0.963235	25	1	0.04
1	36464283	-	MRPS15	FALSE	372	352	0.946237	25	1	0.04
X	135973734	-	MMGT1	FALSE	53	41	0.773585	25	1	0.04
7	28686137	+	CREB5	TRUE	86	82	0.953488	50	2	0.04
1	236604523	-	HEATR1	FALSE	142	135	0.950704	25	1	0.04
6	32154373	-	ENSG00000285085	TRUE	102	101	0.990196	25	1	0.04
2	60756323	+	PAPOLG	FALSE	294	262	0.891156	25	1	0.04
2	201116164	+	CFLAR	TRUE	757	683	0.902246	25	1	0.04
15	77420122	-	PEAK1	TRUE	90	76	0.844444	50	2	0.04
10	7787972	-	KIN	FALSE	91	87	0.956044	25	1	0.04
16	71484614	-	ZNF19	TRUE	110	106	0.963636	25	1	0.04
11	94973560	-	CWC15	FALSE	158	120	0.759494	25	1	0.04
2	201118716	+	CFLAR	FALSE	121	118	0.975207	25	1	0.04
17	43170511	+	NBR1	FALSE	312	282	0.903846	25	1	0.04
10	78033842	+	RPS24	FALSE	225	204	0.906667	25	1	0.04
3	105366909	+	ALCAM	TRUE	211	191	0.905213	25	1	0.04
22	23839008	-	DERL3	FALSE	321	303	0.943925	25	1	0.04
5	69369974	-	TAF9	FALSE	191	151	0.790576	25	1	0.04
10	26697669	+	PDSS1	FALSE	301	273	0.906977	25	1	0.04
4	146521936	-	SLC10A7	FALSE	437	411	0.940503	25	1	0.04
9	36572913	+	MELK	FALSE	160	125	0.78125	25	1	0.04
17	63600882	+	TACO1	TRUE	426	419	0.983568	25	1	0.04
12	53727424	-	CALCOCO1	FALSE	101	96	0.950495	25	1	0.04
5	35617872	+	SPEF2	FALSE	194	178	0.917526	25	1	0.04
2	189784316	-	ORMDL1	FALSE	96	93	0.96875	25	1	0.04
15	88621381	+	AEN	TRUE	257	238	0.92607	25	1	0.04
19	37594880	+	ZNF540	FALSE	269	238	0.884758	25	1	0.04
22	39520584	+	ATF4	FALSE	60	22	0.366667	25	1	0.04
1	109042100	-	WDR47	FALSE	296	266	0.898649	25	1	0.04
7	87876285	-	SLC25A40	FALSE	137	127	0.927007	25	1	0.04
21	29019297	-	RWDD2B	FALSE	47	35	0.744681	25	1	0.04
3	97764758	+	ARL6	TRUE	349	321	0.919771	25	1	0.04
19	46413569	-	CCDC8	FALSE	349	319	0.91404	25	1	0.04
3	38496477	+	EXOG	FALSE	190	173	0.910526	25	1	0.04
3	39052045	+	WDR48	FALSE	279	266	0.953405	25	1	0.04
11	78079788	-	NDUFC2-KCTD14	FALSE	141	126	0.893617	25	1	0.04
19	48619156	-	RPL18	FALSE	532	518	0.973684	25	1	0.04
19	17305880	+	MRPL34	FALSE	611	586	0.959083	50	2	0.04
5	64769082	+	CWC27	FALSE	38	34	0.894737	25	1	0.04
12	11171599	-	ENSG00000275778	FALSE	325	300	0.923077	175	7	0.04
19	1479206	-	C19orf25	FALSE	283	274	0.968198	50	2	0.04
4	39638935	-	SMIM14	FALSE	143	137	0.958042	25	1	0.04
7	134986524	+	AGBL3	FALSE	153	134	0.875817	25	1	0.04
5	140303076	-	PFDN1	FALSE	174	62	0.356322	25	1	0.04
X	123733056	-	THOC2	TRUE	2225	2114	0.950112	126	5	0.0396825
1	8878660	-	ENO1	FALSE	1633	1416	0.867116	227	9	0.0396476
1	40097254	-	PPT1	TRUE	13134	12496	0.943458	1145	41	0.0395947
10	90871974	+	RPP30	TRUE	45952	41997	0.907254	10149	449	0.0395248
2	32277913	+	YIPF4	FALSE	1318	1200	0.91047	304	12	0.0394737
19	39435955	-	RPS16	FALSE	596	587	0.984899	76	3	0.0394737
12	57745071	+	TSPAN31	FALSE	1353	1339	0.989653	76	3	0.0394737
19	49676153	+	PRMT1	FALSE	621	591	0.951691	76	3	0.0394737
7	66995523	-	SBDS	FALSE	287	268	0.933798	76	3	0.0394737
16	58734329	-	GOT2	FALSE	1072	1051	0.98041	229	9	0.0393013
4	86934710	-	C4orf36	FALSE	374	339	0.906417	51	2	0.0392157
2	96740042	-	LMAN2L	FALSE	58	47	0.810345	51	2	0.0392157
5	124746620	-	ZNF608	FALSE	145	117	0.806897	51	2	0.0392157
16	68085445	+	NFATC3	FALSE	241	218	0.904564	51	2	0.0392157
14	21269328	-	HNRNPC	FALSE	31	8	0.258065	51	2	0.0392157
1	77979015	-	FUBP1	FALSE	520	474	0.911538	51	2	0.0392157
20	41618428	-	CHD6	FALSE	359	312	0.869081	51	2	0.0392157
5	172983800	+	ATP6V0E1	FALSE	1489	1374	0.922767	51	2	0.0392157
7	56051819	+	CCT6A	FALSE	2116	2081	0.983459	51	2	0.0392157
20	36773761	-	DSN1	FALSE	200	157	0.785	51	2	0.0392157
7	100119651	+	CNPY4	FALSE	153	132	0.862745	51	2	0.0392157
5	95554987	-	SKIC3	FALSE	680	647	0.951471	51	2	0.0392157
22	45163944	+	NUP50	FALSE	71	66	0.929577	51	2	0.0392157
1	109075976	-	TAF13	FALSE	528	492	0.931818	51	2	0.0392157
3	9397615	+	SETD5	TRUE	482	450	0.93361	51	2	0.0392157
1	24413725	-	STPG1	TRUE	374	348	0.930481	102	4	0.0392157
1	154983387	+	FLAD1	FALSE	539	513	0.951763	51	2	0.0392157
4	102869060	+	CISD2	FALSE	2099	1994	0.949976	128	5	0.0390625
1	39955145	+	MFSD2A	TRUE	248	239	0.96371	77	3	0.038961
16	66830935	-	NAE1	FALSE	1674	1575	0.94086	77	3	0.038961
19	46347080	+	PPP5C	FALSE	610	587	0.962295	77	3	0.038961
10	42782776	+	BMS1	FALSE	371	357	0.962264	77	3	0.038961
3	42804480	-	HIGD1A	FALSE	1758	1681	0.9562	77	3	0.038961
6	19837371	+	ID4	FALSE	969	739	0.762642	155	6	0.0387097
8	85220354	-	RBIS	FALSE	17326	15838	0.897419	513	22	0.0384877
6	43575902	-	XPO5	FALSE	236	220	0.932203	26	1	0.0384615
13	19782964	-	PSPC1	FALSE	109	102	0.93578	26	1	0.0384615
19	36115458	+	TBCB	FALSE	464	458	0.987069	26	1	0.0384615
15	41972543	-	EHD4	FALSE	176	174	0.988636	26	1	0.0384615
6	110179641	-	WASF1	FALSE	129	123	0.953488	26	1	0.0384615
21	33641733	-	CRYZL1	FALSE	746	699	0.936997	52	2	0.0384615
X	44873214	+	KDM6A	FALSE	195	163	0.835897	52	2	0.0384615
11	809941	+	RPLP2	FALSE	145	143	0.986207	26	1	0.0384615
11	506796	-	RNH1	TRUE	137	128	0.934307	26	1	0.0384615
17	21126939	+	DHRS7B	FALSE	492	453	0.920732	26	1	0.0384615
12	120438124	+	COX6A1	FALSE	1010	342	0.338614	234	9	0.0384615
X	120560689	-	CUL4B	FALSE	172	162	0.94186	26	1	0.0384615
20	63956416	-	UCKL1	TRUE	208	189	0.908654	26	1	0.0384615
14	102087126	-	HSP90AA1	FALSE	491	449	0.91446	52	2	0.0384615
1	246566208	-	TFB2M	FALSE	368	303	0.82337	26	1	0.0384615
7	22822755	-	TOMM7	FALSE	118	90	0.762712	26	1	0.0384615
1	155911349	-	RIT1	TRUE	441	418	0.947846	26	1	0.0384615
X	134373346	+	PHF6	FALSE	975	487	0.499487	26	1	0.0384615
17	48893413	+	ATP5MC1	FALSE	95	4	0.0421053	26	1	0.0384615
X	48897742	-	TIMM17B	FALSE	57	13	0.22807	26	1	0.0384615
19	23274216	-	ZNF724	FALSE	156	131	0.839744	78	3	0.0384615
7	23182034	+	NUP42	FALSE	261	245	0.938697	26	1	0.0384615
4	53377657	+	FIP1L1	FALSE	168	162	0.964286	26	1	0.0384615
7	27143691	-	HOXA5	FALSE	696	627	0.900862	104	4	0.0384615
21	39349054	-	HMGN1	TRUE	3469	3404	0.981263	104	4	0.0384615
9	113410380	-	POLE3	FALSE	206	168	0.815534	26	1	0.0384615
X	23667547	+	PRDX4	FALSE	729	713	0.978052	26	1	0.0384615
11	124622879	+	TBRG1	FALSE	150	141	0.94	26	1	0.0384615
8	80486282	+	ZBTB10	FALSE	79	75	0.949367	26	1	0.0384615
17	10697538	-	SCO1	FALSE	442	264	0.597285	26	1	0.0384615
1	100133153	+	TRMT13	FALSE	351	344	0.980057	26	1	0.0384615
X	93673604	-	NAP1L3	FALSE	1569	1519	0.968133	52	2	0.0384615
3	15427503	-	METTL6	FALSE	155	136	0.877419	26	1	0.0384615
17	48626312	-	HOXB9	FALSE	167	151	0.904192	26	1	0.0384615
13	45341227	-	TPT1	FALSE	188	102	0.542553	26	1	0.0384615
8	116874785	-	RAD21	FALSE	308	271	0.87987	26	1	0.0384615
7	22822811	-	TOMM7	FALSE	108	44	0.407407	26	1	0.0384615
2	108449225	+	GCC2	TRUE	200	190	0.95	26	1	0.0384615
16	58198149	-	CSNK2A2	FALSE	65	61	0.938462	52	2	0.0384615
6	43517078	+	POLR1C	FALSE	709	672	0.947814	26	1	0.0384615
1	151327381	-	PI4KB	FALSE	276	177	0.641304	26	1	0.0384615
9	37592590	-	TOMM5	FALSE	631	538	0.852615	26	1	0.0384615
14	90256558	+	PSMC1	FALSE	475	371	0.781053	26	1	0.0384615
3	49940145	+	RBM6	FALSE	121	112	0.92562	26	1	0.0384615
1	71081286	-	ZRANB2	FALSE	106	96	0.90566	26	1	0.0384615
7	28686133	+	CREB5	FALSE	51	46	0.901961	26	1	0.0384615
1	1399336	-	CCNL2	FALSE	875	834	0.953143	26	1	0.0384615
20	34876614	+	ACSS2	TRUE	180	167	0.927778	26	1	0.0384615
11	59810757	-	MRPL16	FALSE	157	111	0.707006	26	1	0.0384615
10	94362956	-	NOC3L	FALSE	44	28	0.636364	26	1	0.0384615
19	38930761	-	SARS2	TRUE	130	122	0.938462	26	1	0.0384615
1	164559457	+	PBX1	FALSE	260	228	0.876923	26	1	0.0384615
15	48331435	+	DUT	FALSE	335	327	0.976119	26	1	0.0384615
X	102599185	+	ARMCX5	FALSE	118	110	0.932203	26	1	0.0384615
17	41812989	+	FKBP10	TRUE	353	342	0.968839	52	2	0.0384615
19	12163063	+	ZNF136	FALSE	114	108	0.947368	52	2	0.0384615
19	42217704	-	DEDD2	FALSE	1253	942	0.751796	26	1	0.0384615
17	782299	-	GLOD4	FALSE	280	261	0.932143	26	1	0.0384615
4	105708667	-	INTS12	FALSE	212	198	0.933962	26	1	0.0384615
20	44960396	-	TOMM34	FALSE	242	232	0.958678	26	1	0.0384615
6	107459533	-	PDSS2	FALSE	104	91	0.875	26	1	0.0384615
2	26786067	+	CENPA	FALSE	922	879	0.953362	78	3	0.0384615
9	21994939	-	CDKN2A	FALSE	233	216	0.927039	26	1	0.0384615
[truncated: 29,894 more rows]

## Sheet: 4. Low m6Am (mRNA)
Note: only m6Am sites >= 50 reads mapped are shown.
Chr	Position (hg38, 1-based)	Strand	Gene	CCD841	HCT116	K562	HepG2	HEK293T	A549	Huh7	HT29	Jurkat
1	1231972	-	SDF4	0.642251	0.615385	0.75	0.815196	0.717489	0.802469	0.797503	0.758389	0.738299
1	1231980	-	SDF4	0.550549			0.521051	0.641026
1	1231984	-	SDF4	0.685212	0.622588	0.717579	0.703291	0.634865	0.809351	0.656254	0.854402	0.776911
1	1375191	-	AURKAIP1					0.633094		0.720588
1	1407246	-	MRPL20	0.765443	0.671642		0.666667	0.790934	0.797688	0.786885	0.896552	0.916437
1	1891087	-	GNB1	0.5307	0.606278	0.777778	0.794961	0.783439	0.839552	0.807906	0.708904	0.82251
1	2391554	-	MORN1		0.881356			0.789869	0.774194	0.802326	0.931507	0.885769
1	2526596	-	PANK4	0.947368	0.869565	0.793388		0.944162		0.938036		0.954909
1	6701813	-	DNAJC11		0.78	0.833333	0.844828	0.893204		0.898765	0.896104	0.939536
1	7771327	+	VAMP3	0.743119			0.783784	0.780952		0.741379
1	7961677	+	PARK7	0.637603	0.603916	0.666667	0.618528	0.633943	0.664907	0.580868	0.738197	0.571536
1	7961681	+	PARK7	0.729692	0.860119	0.724138	0.714608	0.798555	0.809249	0.814577	0.873832	0.846186
1	7961723	+	PARK7	0.820616	0.923077	0.880342	0.709692	0.920732	0.928144	0.95619	0.864706	0.948611
1	7962773	+	PARK7	0.0117313	0.0392157	0.00719424	0.0136084	0.00933126	0.00252525	0	0.00757576	0.00980392
1	7962775	+	PARK7	0.0192308		0.0188679	0.00769231	0.00446429	0.00740741
1	7962780	+	PARK7	0.0136342	0	0	0.00856266	0	0	0	0	0.0123457
1	7962782	+	PARK7	0.00420168	0		0	0.00497512	0
1	8026308	-	ERRFI1		0.578369		0.742424			0.755319
1	8878638	-	ENO1	0.210296			0.152024	0.686747	0.612903
1	8878658	-	ENO1	0.603863	0.563636	0.792899	0.459681	0.793403	0.809054	0.689793	0.77027	0.753948
1	8878660	-	ENO1	0.808516	0.754645	0.856397	0.797174	0.867116	0.881067	0.730064	0.79223	0.819745
1	8878664	-	ENO1	0.623144	0.7	0.764706	0.563297	0.869324	0.762557	0.739407	0.689873	0.877728
1	8878667	-	ENO1	0.507426	0.358209	0.731707	0.313707	0.516517	0.388158	0.477935	0.467742	0.640877
1	8878708	-	ENO1	0.781281	0.810515	0.828767	0.858012	0.887078	0.816456	0.904878	0.931579	0.878423
1	9234774	+	H6PD	0.708818			0.903758	0.846535		0.877049		0.873915
1	9943359	-	LZIC	0.799988	0.871246	0.866019	0.926034	0.906744	0.949561	0.909567	0.909459	0.949461
1	10032965	+	UBE4B	0.916896	0.745455	0.903704	0.937875	0.933824	0.970149	0.936337	0.909836	0.948592
1	10399043	+	PGD	0.598118			0.984375	0.83871	0.578571	0.872727
1	10399674	+	PGD						0.424107
1	10399684	+	PGD						0.567568
1	11012664	+	TARDBP				0.956522	0.875817		0.703704
1	11273497	+	UBIAD1	0.825701	0.739726	0.810997	0.917011	0.908419	0.951368	0.947166	0.933126	0.937621
1	11926393	-	KIAA2013				0.957627	0.858824		0.728395		0.8
1	15847812	+	SPEN									0.785714
1	17054022	-	SDHB	0.572917		0.792208	0.518072	0.791398
1	17054034	-	SDHB	0.956044	0.77907			0.966538		1		0.96824
1	17439669	-	RCC2	0.4	0.794702	0.861789	0.556	0.84918	0.846154	0.798889	0.666667	0.878646
1	17439694	-	RCC2			0.806452		0.790698		0.791045		0.857808
1	17439719	-	RCC2			0.784722	0.814815	0.850394	0.931373	0.964174		0.904055
1	17439721	-	RCC2		0.71796	0.711819	0.875592	0.852263	0.919855	0.909759	0.808554	0.942726
1	19597022	+	MICOS10	0.881356		0.91358		0.870056		0.765378	0.729412	0.8375
1	19597043	+	MICOS10	0.754717		0.909091	0.839286	0.837423		0.741379	0.823529	0.655738
1	19597044	+	MICOS10			0.72549		0.704918
1	19597046	+	MICOS10			0.786026	0.772727	0.822989		0.880357	0.813333	0.813455
1	20786663	-	HP1BP3	0.764302	0.870811	0.833333	0.871097	0.901278	0.936893	0.916667	0.901408	0.969121
1	21440137	+	NBPF3	0.698684	0.814286			0.867384
1	22052697	+	CDC42	0.673511	0.730769		0.686747	0.611465	0.719512
1	22052700	+	CDC42	0.869953	0.868421	0.764706	0.865284	0.864583	0.861607	0.878788		0.927835
1	22052733	+	CDC42	0.59322	0.714286		0.494624	0.6	0.476923	0.743662	0.625698	0.785241
1	22052735	+	CDC42				0.831325	0.770992		0.742293	0.678261	0.7941
1	23344243	-	HNRNPR					0.424051
1	23344249	-	HNRNPR	0.71875			0.505495	0.882838	0.898734			0.885246
1	23344265	-	HNRNPR	0.481935		0.819672	0.555561	0.787778	0.673913
1	23559436	-	ID3	0.792148	0.818182		0.911111		0.917526	0.908321		0.952319
1	23559529	-	ID3	0.656264	0.749081	0.857143	0.853815	0.918848	0.801128	0.852105		0.911972
1	23980367	-	SRSF10	0.745763				0.81405		0.885714	0.870968	0.833333
1	24930273	-	RUNX3	0.747807	0.82593			0.853846				0.951801
1	25232476	-	SYF2					0.265306		0.103448		0.202381
1	25232481	-	SYF2	0.556074	0.653203		0.563553	0.559259	0.521739	0.462113	0.72973	0.756245
1	25232484	-	SYF2	0.485741	0.515306	0.392157	0.532398	0.566922	0.526316	0.505747	0.54386	0.651389
1	25247485	-	RSRP1	0.727273		0.852941		0.90411
1	25338319	+	TMEM50A	0.732558			0.765625	0.815068				0.907692
1	25906408	-	STMN1	0.769841	0.890323	0.900901	0.805825	0.914586	0.862745	0.862598		0.924839
1	25906417	-	STMN1	0.690467	0.866038	0.770723	0.712343	0.810952	0.860995	0.888768	0.878232	0.951391
1	26169927	+	ZNF593	0.907015	0.871359	0.799267	0.970517	0.953909	0.958385	0.97209	0.957826	0.967486
1	26472420	+	HMGN2	0.870117	0.797872	0.827411	0.95336	0.930972	0.923551	0.933979	0.893772	0.914059
1	26863140	+	SFN		0.772727				0.765625		0.882353
1	26863147	+	SFN		0.714286				0.915493		0.909091
1	26863149	+	SFN		0.785451		0.907826		0.89824	0.906609	0.912123
1	26890274	-	GPN2	0.841407	0.790925	0.878412	0.928654	0.907347	0.937753	0.88869	0.915978	0.968272
1	26890283	-	GPN2	0.858812	0.659606	0.931548	0.952378	0.924969	0.932997	0.902482	0.877707	0.923716
1	27155125	-	SLC9A1	0.880599	0.723242		0.928377	0.877395	0.882979	0.887165	0.804511	0.836905
1	27322291	+	TMEM222	0.833333	0.74		0.915312	0.900621	0.966667	0.919192		0.949438
1	27490136	-	WASF2	0.648148				0.875		0.886076	0.881356	0.952
1	27914545	-	RPA2		0.691176	0.855856	0.796875	0.897597	0.787879	0.89375		0.78144
1	27914549	-	RPA2	0.508881	0.633468	0.558714	0.505439	0.46847	0.660819	0.388384	0.753427	0.783079
1	27914575	-	RPA2	0.825226	0.790074	0.849775	0.937425	0.905642	0.926606	0.905241	0.870447	0.955023
1	28233026	-	DNAJC8	0.820961	0.799781	0.879859	0.940065	0.907558	0.919162	0.86335	0.936293	0.908403
1	28236135	+	ATP5IF1	0.742421	0.746575	0.81768	0.812631	0.780011	0.807692	0.743849	0.915254	0.786517
1	28236156	+	ATP5IF1	0.471698	0.78481		0.661017	0.855422			0.848485	0.807692
1	28236177	+	ATP5IF1	0.775862	0.915493	0.915033	0.745098	0.914511		0.949309	0.890625	0.957201
1	28236180	+	ATP5IF1	0.651685		0.886792	0.735294	0.873529		0.870704	0.804348	0.967213
1	28329036	+	MED18	0.821429	0.731183		0.899538	0.881818	0.919753	0.847619		0.935185
1	28329039	+	MED18	0.75254			0.869565	0.873016	0.77193			0.886364
1	28329040	+	MED18	0.787763	0.841121	0.75	0.947532	0.90458	0.863636	0.8	0.809524	0.920698
1	28438150	+	PHACTR4	0.759391	0.637681		0.836869	0.631579	0.792453		0.657658
1	31065663	-	PUM1				0.836019	0.723684	0.722222	0.641026		0.765609
1	31296782	-	SNRNP40	0.859341	0.785937	0.888889	0.951143	0.904716	0.96648	0.886387	0.927966	0.94023
1	31644884	-	PEF1					0.773167		0.878788	0.873016	0.840909
1	32108058	+	KPNA6	0.731596	0.890625		0.726961	0.859043	0.910891	0.80597		0.865672
1	32179675	+	TXLNA	0.797547			0.944444	0.950442	0.937984	0.903966	0.970588	0.96105
1	32222435	+	EIF3I	0.3125			0.282197	0.854902
1	32650541	-	ZBTB8OS	0.809917	0.752132	0.875776	0.88112	0.901313	0.915888	0.952803	0.918239	0.932687
1	32651214	+	RBBP4	0.80018	0.82963	0.806452	0.838224	0.872727	0.923077	0.888889	0.776316	0.962902
1	32817329	-	YARS1	0.831791	0.780645	0.794643	0.933367	0.910294	0.928571	0.8412	0.887417	0.931691
1	32817338	-	YARS1	0.833929	0.735294	0.924242		0.920443		0.927083	0.87931	0.940385
1	33036867	-	AK2	0.671429	0.659794	0.454545	0.619048	0.646481	0.631579	0.691352	0.688623	0.642644
1	34859771	-	SMIM12					0.790123
1	34859778	-	SMIM12	0.848485	0.745455		0.925234	0.910985	0.980392	0.943182		1
1	35031690	-	ZMYM6	0.88261	0.771084	0.820225	0.96375	0.883951	0.962264			0.942529
1	35193115	-	SFPQ	0.0260184			0.0310087	0.0823529	0.0379747			0.1
1	35193118	-	SFPQ	0.0133333			0.0128205	0.028169	0.0217391	0.0232558		0.0617647
1	35193129	-	SFPQ	0.274643	0.749722	0.716738	0.444843	0.770606	0.749235	0.911953	0.84676	0.920445
1	35193136	-	SFPQ	0.367939	0.388889	0.671429	0.183529	0.811538	0.717742	0.84375		0.88908
1	35641525	-	PSMB2	0.755071	0.874016	0.982456	0.857286	0.943077	0.924528	0.969709	0.992063	0.972109
1	35641526	-	PSMB2	0.825483	0.771906	0.878149	0.931937	0.941855	0.944258	0.91595	0.873853	0.876386
1	35641538	-	PSMB2	0.777461	0.82177	0.825175	0.942564	0.906643	0.90642	0.927388	0.894737	0.898375
1	35883209	+	AGO1	0.719298				0.838983
1	36224448	+	THRAP3	0.740872	0.650943	0.738462	0.717046	0.749417	0.752747	0.747024	0.806452	0.846798
1	36397914	-	LSM10	0.79875	0.831325		0.911765	0.920573	0.910256			0.971429
1	36464357	-	MRPS15					0.818182		0.745098
1	37595933	-	GNL2	0.280899			0.310811	0.705882
1	37595944	-	GNL2	0.745455				0.914286
1	37690523	-	AIRIM	0.833426	0.955801	0.775591	0.843463	0.807445	0.976526	0.817041	0.862385	0.89393
1	37692534	+	CDCA8	0.844595	0.75	0.898876	0.916156	0.929303	0.925926	0.920504	0.875	0.954952
1	38012739	+	UTP11		0.62069	0.813559		0.912568		0.913043		0.916599
1	38012755	+	UTP11	0.797619		0.940171	0.882353	0.88968	0.759259	0.875	0.893939	0.9116
1	38012776	+	UTP11	0.626506	0.745763	0.867647	0.751208	0.896785	0.875	0.868132	0.964706	0.956204
1	38873374	-	MYCBP	0.73	0.830189	0.888889	0.880952	0.89011	0.907895	0.938776	0.979798	0.900585
1	39026313	+	NDUFS5					0.7
1	39026376	+	NDUFS5	0.809938	0.807217	0.924755	0.939636	0.887237	0.8838	0.713006	0.756048	0.794873
1	39026378	+	NDUFS5	0.441311	0.439132	0.646388	0.706281	0.556908	0.46875	0.216667	0.319488	0.335267
1	39026382	+	NDUFS5	0.751004	0.718047	0.885417	0.930813	0.899109	0.927981	0.829525	0.797619	0.861319
1	39026388	+	NDUFS5				0.493976	0.666667
1	39158864	+	MACF1	0.769231		0.950495	0.982211		0.944444	0.979827	1
1	39738884	+	PPIE	0.854369	0.886179	0.837209		0.775574	0.804598
1	40040787	+	CAP1					0.733333		0.625
1	40258211	+	ZMPSTE24					0.639344		0.586667
1	40258247	+	ZMPSTE24					0.464789
1	40862359	-	CITED4				0.617647
1	40862365	-	CITED4	0.706627			0.817175	0.778846	0.821429
1	42658447	+	PPIH		0.754386	0.864865	0.896552	0.893287	0.907692	0.917326	0.887324	0.911995
1	42658464	+	PPIH					0.544444				0.630769
1	42682394	+	YBX1					0.621622
1	42958860	-	SLC2A1	0.626575			0.71343	0.8625
1	42958861	-	SLC2A1	0.775607	0.833131	0.894569	0.844212	0.920314	0.94325	0.967339	0.917411	0.968685
1	42958865	-	SLC2A1	0.629047	0.768116		0.702409	0.940594	0.761905
1	42958867	-	SLC2A1	0.345139	0.562513	0.478873	0.541069	0.629371	0.699659	0.75	0.68559	0.855072
1	42958868	-	SLC2A1	0.730108	0.815716	0.865953	0.850975	0.929284	0.938559	0.938848	0.9225	0.965099
1	42958913	-	SLC2A1	0.67955			0.811896
1	43172289	-	EBNA1BP2	0.765432				0.664474		0.852459		0.829545
1	43172295	-	EBNA1BP2	0.530303				0.748603	0.790323			0.840336
1	43172296	-	EBNA1BP2	0.423077			0.396552	0.789809	0.607143
1	43358956	+	CDC20					0.821429		0.75		0.77381
1	43368002	-	ELOVL1	0.719298			0.850575	0.697479		0.782051
1	43974962	+	ATP6V0B	0.75				0.905028		0.949763	0.973333	0.914286
1	44355256	-	ERI3					0.720339
1	44631968	+	RNF220		0.547619	0.487805		0.714628	0.760331	0.767889
1	44739838	+	KIF2C					0.746988
1	44739852	+	KIF2C	0.698413	0.777778	0.863636	0.94	0.902027	0.923729	0.895727	0.90678	0.916053
1	44775547	+	RPS8	0.718023	0.86631	0.872951	0.722609	0.923452	0.908795	0.949153	0.859155	0.975309
1	45011345	-	HECTD3	0.767857
1	45340221	+	TOE1		0.790323	0.753846	0.919125	0.907323	0.901639	0.897321	0.936	0.936222
1	45521854	-	PRDX1	0.268657	0.745098	0.932432	0.322008	0.92129	0.715	0.865521	0.914286	0.842197
1	45521911	-	PRDX1	0.75	0.87037		0.792208	0.908257	0.9
1	45521920	-	PRDX1	0.787833	0.806215	0.875433	0.920093	0.906569	0.901745	0.942985	0.928	0.953623
1	45584046	+	NASP	0.836607	0.946996	0.941685	0.738235	0.955009	0.962145	0.966596	0.971098	0.977031
1	45686518	-	GPBP1L1	0.855556		0.764706	0.920443	0.919355		0.851351		0.897509
1	45686519	-	GPBP1L1	0.84058			0.87423	0.804348		0.774648		0.841121
1	45688110	-	GPBP1L1		0.772727	0.832	0.911765	0.926154	0.946667
1	46303651	+	UQCRH	0.770607	0.773191	0.823256	0.915417	0.88631	0.873668	0.937605	0.902288	0.8935
1	46303681	+	UQCRH	0.681944	0.587719	0.566038	0.563852	0.672	0.671141	0.660377		0.845361
1	46303693	+	UQCRH	0.74507	0.870883	0.895222	0.723188	0.927682	0.929524	0.955282	0.863458	0.968585
1	46303694	+	UQCRH	0.454758	0.784595	0.717842	0.523417	0.827493	0.741379	0.889989	0.819149	0.902451
1	46303712	+	UQCRH	0.680556	0.663806	0.771429	0.740317	0.926829	0.822695	0.920612	0.882353	0.779221
1	47333946	+	CMPK1				0.782162	0.647059	0.886792	0.831801	0.806452
1	52033781	-	KTI12	0.798319			0.895264	0.85625	0.924242	0.950495		0.929412
1	52055208	-	TXNDC12	0.784091			0.765957		0.916667
1	52055209	-	TXNDC12	0.711446			0.643229		0.794521		0.836364
1	52055210	-	TXNDC12	0.779578		0.873874	0.796417		0.86747		0.880366
1	52055214	-	TXNDC12	0.68254			0.721311		0.813953		0.9
1	52055216	-	TXNDC12				0.618182
1	52404406	-	ORC1	0.771429	0.796117	0.866316	0.889959	0.903226	0.924399	0.939995	0.897043	0.947283
1	52404417	-	ORC1	0.77027	0.789474	0.847701	0.933475	0.924377	0.91623	0.957588	0.940171	0.936268
1	52404602	+	PRPF38A	0.831346	0.799396	0.75102	0.954997	0.915743	0.948221	0.940264	0.910764	0.946495
1	52404604	+	PRPF38A	0.502911	0.641026	0.777778	0.480539	0.896211	0.780645	0.904265	0.706667	0.969075
1	52404607	+	PRPF38A	0.641304	0.677966	0.565789	0.551638	0.885144	0.762887	0.853659		0.876389
1	52553097	-	TUT4	0.75	0.8	0.851351	0.846047	0.895028	0.946667	0.880164		0.92587
1	53014939	+	SCP2	0.602583	0.718204	0.673016	0.618041	0.555633	0.777816	0.582305	0.799591	0.812451
1	53014940	+	SCP2	0.701811	0.807143	0.887755	0.846154	0.864227	0.824561	0.920366	0.889764	0.888199
1	53014947	+	SCP2	0.723574	0.87026	0.868391	0.914147	0.894654	0.927644	0.931758	0.956066	0.967539
1	53014948	+	SCP2	0.629797	0.879269	0.950355	0.793671	0.894003	0.918919	0.955908	0.92869	0.952518
1	53014960	+	SCP2	0.723713	0.900901	0.908602	0.867302	0.927909	0.917526	0.964969	0.876365	0.959531
1	53014979	+	SCP2	0.562547	0.68	0.771429	0.720255	0.842541	0.797753	0.887695	0.816279	0.900884
1	53014984	+	SCP2	0.78964			0.93266	0.964286		0.971528	0.974483	0.978495
1	53014988	+	SCP2	0.744914	0.838578	0.876712	0.939042	0.915341	0.895105	0.971992	0.982517	0.956394
1	53014996	+	SCP2	0.686797			0.955297	0.831081		0.776194	0.786	0.820662
1	53015009	+	SCP2	0.704748	0.814815		0.865248	0.950392	0.836066	0.963915	0.955469	0.970934
1	53015011	+	SCP2	0.519323	0.759259		0.790176	0.897331	0.766234	0.948039	0.879979	0.956179
1	53196828	+	CPT2	0.788235				0.850806		0.902913	0.888889	0.942029
1	53196851	+	CPT2	0.768131			0.953846	0.882353		0.884058	0.969388	0.923377
1	53238477	-	MAGOH	0.692308	0.872727	0.806818	0.890156	0.931548	0.86	0.891424	0.942759	0.961111
1	53238478	-	MAGOH	0.71344	0.811765	0.906832	0.878774	0.910518	0.883721	0.86483	0.923799	0.92165
1	53238518	-	MAGOH	0.78663	0.850417	0.911855	0.959776	0.92571	0.948564	0.91905	0.952842	0.964228
1	55039528	+	PCSK9		0.755102		0.938159		0.903846	0.950164
1	55039566	+	PCSK9		0.726943		0.906082			0.904404
1	58784043	-	JUN	0.703655	0.668116	0.645299	0.85574	0.68226	0.835615	0.755191	0.816764	0.567367
1	61082567	+	NFIA					0.671053
1	61725140	-	TM2D1	0.480644	0.535714	0.491228	0.428781	0.477019	0.448052	0.516708	0.538462	0.557619
1	62437051	+	USP1	0.730159			0.831364	0.878472	0.803279			0.888889
1	65067715	-	JAK1					0.642857
1	66332183	+	PDE4B	0.641026
1	66332245	+	PDE4B	0.762712	0.662447				0.791667
1	67430418	-	SERBP1	0.805053	0.863799	0.822034	0.80873	0.802419	0.910569	0.708333	0.911492	0.882883
1	67685215	+	GADD45A		0.728	0.828125	0.882761	0.853955		0.988235	0.884058
1	67685237	+	GADD45A	0.752707	0.747664	0.814286	0.894331	0.868298	0.877193	0.833333	0.788732
1	70205579	-	LRRC40	0.775048	0.831746		0.911392	0.897025	0.924324	0.911094	0.912621	0.931862
1	70205724	+	SRSF11	0.631909	0.811155	0.740091	0.643501	0.682856	0.823224	0.747626	0.830663	0.874145
1	70221479	+	SRSF11	0.811594	0.804535	0.886364	0.884432	0.827387	0.907692	0.787736	0.798851	0.816824
1	70354711	-	ANKRD13C	0.835443	0.480769		0.926471	0.551402		0.465753		0.485714
1	70354718	-	ANKRD13C	0.791356	0.747126		0.786902	0.787989	0.821429	0.784946		0.878788
1	71081027	-	ZRANB2	0.475248	0.686275	0.709677	0.511437	0.692427	0.666667	0.578947		0.750727
1	71081031	-	ZRANB2	0.782062	0.850794	0.838095	0.81794	0.933455	0.933333	0.960441	0.920188	0.959096
1	74198268	+	FPGT	0.74
1	74732982	-	CRYZ				0.588393		0.710145	0.923202	0.933333
1	74733011	-	CRYZ	0.769212	0.752577	0.859797	0.909028	0.925494	0.914732	0.933068	0.932576
1	74733027	-	CRYZ	0.784	0.6625	0.418182	0.834602	0.631336	0.731061	0.719946	0.655738	0.410488
1	74733028	-	CRYZ	0.735498			0.748611	0.770833	0.746479	0.659341
1	74733030	-	CRYZ	0.767595	0.810811	0.87037	0.829713	0.832049	0.779412	0.817395	0.8625	0.824311
1	74733039	-	CRYZ	0.675	0.819672	0.870968	0.785959	0.889855	0.783019	0.94439	0.816514	0.988235
1	75724758	+	ACADM	0.746003	0.877821	0.890971	0.927882	0.931899	0.942857	0.960679	0.973351	0.919278
1	77219414	-	PIGK					0.780769
1	77979034	-	FUBP1					0.728571				0.955882
1	77979098	-	FUBP1	0.77551	0.740741	0.893617	0.897259	0.900735	0.905405	0.894231	0.927536
1	77979106	-	FUBP1	0.716736	0.766234	0.773913	0.785922	0.87037	0.884956	0.95159	0.933434	0.962025
1	78004910	+	DNAJB4	0.759615	0.774661	0.762887		0.842697	0.915966	0.93936	0.87931	0.915075
1	78004938	+	DNAJB4	0.600742	0.603642	0.819277	0.868533	0.804762	0.812736	0.787268	0.811111	0.843661
1	78004939	+	DNAJB4	0.706732	0.733844	0.85034	0.899622	0.836146	0.869212	0.843008	0.917296	0.875749
1	78004942	+	DNAJB4	0.73944	0.77803	0.804284	0.896176	0.880212	0.871575	0.907929	0.888985	0.924593
1	78004949	+	DNAJB4	0.717775				0.874126	0.85	0.84
1	78004951	+	DNAJB4	0.776193		0.929825		0.919118	0.868421
1	84144269	+	PRKACB	0.873016	0.658138							0.959425
1	84144271	+	PRKACB	0.72628	0.627953				0.932203		0.864192	0.947173
1	84144273	+	PRKACB	0.703704	0.67274							0.941103
1	84144324	+	PRKACB	0.640288	0.666667							0.880412
1	84144334	+	PRKACB	0.576087	0.549065						0.764706	0.909034
1	84506198	-	GNG5	0.853375	0.745856	0.9	0.923871	0.940694	0.91	0.911307	0.930233	0.848989
1	85708388	-	ZNHIT6	0.738636			0.83871	0.911538		0.939394		0.89899
1	85708424	-	ZNHIT6	0.800488	0.782609	0.854545	0.931343	0.927043	0.907514	0.880952		0.964286
1	86396323	-	ODF2L	0.739308	0.82801	0.629032		0.748376	0.761603	0.789833	0.861175	0.846404
1	86914111	-	SELENOF	0.755282	0.8	0.827273	0.747222	0.867045	0.867647	0.930009	0.873927	0.90422
1	86914112	-	SELENOF	0.532771	0.6	0.714286	0.630833	0.76235	0.576577	0.879842	0.701754	0.757651
1	86914113	-	SELENOF	0.747641	0.824291	0.872852	0.803257	0.854775	0.84524	0.94838	0.909724	0.935647
1	86914123	-	SELENOF	0.675015	0.697368	0.859649	0.6401	0.878632	0.8	0.917355	0.765306	0.820896
1	86914328	-	SELENOF	0.648649	0.780822	0.793651	0.891187	0.84585		0.893576	0.964706	0.918919
1	88891562	-	GTF2B	0.219572	0.545455		0.191967	0.723982	0.646154	0.864407		0.884965
1	89022838	-	GBP3	0.744905							0.77193	0.917141
1	89022854	-	GBP3	0.726902					0.853211	0.827586	0.884179	0.911533
1	89022866	-	GBP3	0.759546					0.797297		0.864448	0.922828
1	89022873	-	GBP3	0.773913								0.827957
1	91021994	-	ZNF644				0.483871	0.849558
1	92832049	+	RPL5	0.745576	0.777143	0.913978	0.605422	0.903245	0.895062	0.965879	0.831169	0.933113
1	92961461	-	DIPK1A	0.798838				0.942982		0.923077		0.917808
1	93180390	-	TMED5	0.746022			0.74521	0.791159
1	93879152	-	DNTTIP2	0.764706			0.783784	0.815534				0.666667
1	93909399	-	GCLM	0.783452		0.92	0.933333	0.952381	0.919118
1	93909430	-	GCLM	0.790177	0.863173	0.923848	0.936381	0.920266	0.912945	0.914259	0.942333	0.961538
1	93909443	-	GCLM	0.77551
1	93909446	-	GCLM	0.790847
1	93909456	-	GCLM	0.73441	0.776398	0.84058	0.930826	0.881007	0.886225	0.901625	0.885052	0.869565
1	93909460	-	GCLM	0.77377			0.970588	0.924883	0.96319	0.943706
1	93909473	-	GCLM	0.74574			0.968254	0.927107	0.923325	0.946331		0.95
1	93909485	-	GCLM	0.639368	0.698113		0.906667	0.872385	0.970149	0.904409		0.880952
1	94237584	-	ARHGAP29	0.799709	0.801929		0.926651	0.895397	0.93007	0.909685	0.937602
1	94418416	+	ABCD3	0.787749			0.875438	0.867257	0.931373		0.95	0.862745
1	94927132	-	CNN3	0.735192	0.78566		0.763912	0.7888	0.76	0.834427
1	99646113	+	PALMD	0.796992		0.839506	0.909769		0.943396	0.894658
1	100133165	+	TRMT13	0.82191	0.859649	0.779528	0.905915	0.917098	0.884956		0.955882
1	100249823	-	DBT	0.741379			0.854167	0.851319		0.90848		0.896667
1	100266280	+	RTCA	0.689704		0.807018	0.814634	0.724832
1	100894811	-	EXTL2	0.755531	0.765198	0.772727	0.931612	0.866727	0.923077	0.913613	0.842105	0.889378
1	101025773	-	DPH5	0.781609	0.967213		0.907213	0.904707	0.890411	0.962503		0.918269
1	107688499	-	VAV3				0.299317	0.214286	0.228698	0.312829
1	108692336	+	PRPF38B					0.794643		0.843137		0.858407
1	109042100	-	WDR47	0.787234				0.898649				0.903614
1	109076006	-	TAF13	0.758285	0.789474	0.80303		0.836449	0.96	0.956522	0.964286	0.981818
1	109213893	+	SARS1	0.780822			0.898305	0.903416
1	109213934	+	SARS1	0.736472	0.882353		0.760417	0.893827
1	109426369	-	PSMA5	0.749457	0.772727	0.892744	0.874171	0.91779	0.799296	0.94129	0.968339	0.968469
1	109426416	-	PSMA5	0.792707	0.887953	0.906103	0.913019	0.861751	0.858757	0.93278	0.956364	0.97197
1	109426434	-	PSMA5	0.76719	0.824513	0.861111	0.904935	0.902338	0.925915	0.930271	0.901459	0.963341
1	109426471	-	PSMA5	0.691489		0.726027	0.761194	0.631929	0.832215	0.561798		0.811881
1	109619837	+	AMPD2	0.513129	0.630189	0.622951	0.7659	0.780172	0.692913	0.58547	0.42	0.668981
1	109910846	+	CSF1	0.70052			0.927711	0.9	0.793103	0.865854
1	110004088	+	AHCYL1								0.781818
1	110391002	-	SLC16A4	0.533019					0.827027
1	110407666	-	LAMTOR5	0.731707			0.852459	0.878661		0.75
1	110407669	-	LAMTOR5	0.709677	0.661017		0.925926	0.747525	0.693548	0.630631	0.5	0.545455
1	110407670	-	LAMTOR5	0.696586	0.615385		0.852959	0.849899	0.822917	0.68
1	111449254	-	WDR77	0.722222	0.791045	0.810345	0.69389	0.780059	0.866197	0.893333	0.8	0.904762
1	111449486	+	ATP5PB	0.744989	0.889394	0.909524	0.732673	0.938284	0.964706	0.95068	0.943038	0.929495
1	111449505	+	ATP5PB	0.738988	0.864583	0.844828	0.83703	0.907906	0.940476	0.828571	0.929577
1	111449514	+	ATP5PB	0.647831	0.803252	0.882698	0.861597	0.908379	0.848168	0.909136	0.948738	0.864281
1	111449517	+	ATP5PB	0.321839		0.789474	0.617098	0.872624		0.881188
1	111755702	+	DDX20	0.786695	0.915493	0.843972	0.929577	0.900878	0.946237	1	0.927273	0.974074
1	112619116	-	ST7L	0.79798		0.792208	0.961538	0.907035			0.901639	0.930952
1	112619784	+	CAPZA1	0.851939	0.764706		0.930233	0.96038	0.925373	0.957029	0.957746	0.987479
1	112619835	+	CAPZA1	0.560475		0.571429	0.703704	0.79171	0.879121	0.86498	0.779661	0.852389
1	112619837	+	CAPZA1	0.725324	0.831169	0.764706	0.887818	0.905199	0.893805	0.932967	0.842105	0.893137
1	112956193	-	SLC16A1		0.715909		0.67673	0.819484	0.891892	0.875928	0.842105	0.924242
1	112956195	-	SLC16A1	0.856061	0.773183	0.884389	0.937236	0.897163	0.942556	0.911943	0.934892	0.92533
1	114581602	-	BCAS2				0.78	0.706349		0.771429		0.909413
1	114581609	-	BCAS2	0.792069	0.793402	0.755396	0.826314	0.893048	0.867816	0.960542	0.862069	0.926473
1	114716735	-	NRAS	0.745714			0.906203	0.865714		0.896909		0.891566
1	114757960	-	CSDE1	0.758345	0.750469	0.814286	0.892064	0.778516	0.872881	0.912916	0.899061	0.905174
1	117929781	+	WDR3					0.661972
1	119140647	-	WARS2	0.85779		0.754386	0.965514	0.914197	0.947368	0.942623	0.906977	0.942029
1	120176424	-	SEC22B	0.480159			0.662338	0.858407				0.790123
1	120176432	-	SEC22B	0.672863			0.912088	0.889796		0.833333		0.861905
1	120176435	-	SEC22B	0.76634			0.91082	0.895706				0.939943
1	120176478	-	SEC22B	0.778593			0.863636	0.825806		0.954128		0.956443
1	120176497	-	SEC22B	0.755958	0.857255	0.848	0.838499	0.925373	0.89441	0.920023	0.884298	0.960703
1	120176509	-	SEC22B	0.759129	0.777778		0.906542	0.833333	0.938462	0.75	0.745763	0.719298
1	145918717	-	PEX11B	0.674419	0.679245		0.806452	0.719512
1	148952138	+	PDE4DIP	0.821881	0.740741		0.956522	0.875887	0.982143	0.915118	0.873239	0.953321
1	149812352	-	H2BC18					0.015873	0.0555556
1	149812360	-	H2BC18					0.711538
1	149812370	-	H2BC18	0.517573	0.605215	0.706622	0.744614	0.706579	0.772454	0.827266	0.801317	0.694319
1	149832657	+	H4C14		0.815871	0.791367	0.911905	0.853257	0.887314	0.93095	0.921241	0.854751
1	149886682	-	H2BC21	0.704694	0.608085	0.735825	0.89206	0.870436	0.847026	0.894111	0.860637	0.805837
1	149886918	+	H2AC20	0.730053	0.535158	0.548188	0.898841	0.825375	0.841075	0.808141	0.724048	0.737198
1	149886919	+	H2AC20	0.864671	0.800286	0.771451	0.91364	0.910481	0.920176	0.94893	0.915398	0.904029
1	149886924	+	H2AC20	0.45614	0.592684	0.739669	0.617878	0.778786	0.785305	0.871526	0.626878	0.791833
1	149887961	-	H2AC21		0.612245	0.777778	0.462194	0.769697	0.826087	0.90411	0.724762	0.816615
1	149887963	-	H2AC21	0.658271	0.64244	0.742555	0.845735	0.80184	0.843306	0.885777	0.837607	0.834473
1	149927779	-	SF3B4					0.75				0.849057
1	149927801	-	SF3B4	0.791473	0.736111		0.712644	0.901961	0.890411	0.875		0.905873
1	150235949	-	ANP32E				0.7	0.928339	0.9
1	150235956	-	ANP32E	0.706897			0.783661	0.90311	0.947368	0.955056	0.960784	0.957746
1	150235978	-	ANP32E					0.708333
1	150236063	-	ANP32E					0.436364				0.365079
1	150236083	-	ANP32E					0.836957	0.72	0.525773		0.701613
1	150236086	-	ANP32E							0.388889		0.582418
1	150268979	-	APH1A	0.782831	0.765517	0.851852	0.912751	0.927654	0.929661	0.944769	0.933333	0.934848
1	150269001	-	APH1A	0.741379				0.780069
1	150321536	+	PRPF3	0.862069	0.777778			0.935673	0.976			0.890244
1	150321556	+	PRPF3	0.873864	0.768116	0.827957	0.945205	0.91727	0.971154	0.962687	0.942308	0.955342
1	150321582	+	PRPF3					0.782609
1	150321583	+	PRPF3					0.71831		0.637931		0.640449
1	150364147	+	RPRD2	0.769231	0.72449		0.930693	0.874046	0.894737	0.790698		0.934006
1	150364170	+	RPRD2	0.72093	0.753059	0.714286	0.880254	0.840198	0.877863	0.889573	0.813333	0.941428
1	150487414	+	TARS2	0.77027	0.818182	0.793103	0.898452	0.891795	0.901515	0.921886	0.906486	0.95622
1	150487424	+	TARS2			0.736842	0.673077	0.696343	0.727273	0.605634		0.833333
1	150487435	+	TARS2	0.780425	0.842451	0.849265	0.925352	0.909605	0.912317	0.943193	0.947393	0.965774
1	150487444	+	TARS2	0.625			0.657807	0.62603	0.580247	0.556701		0.74
1	150487445	+	TARS2				0.854839	0.691589
1	150579564	-	MCL1	0.662998		0.787611	0.638889	0.751634		0.758065	0.622951	0.892857
1	150579603	-	MCL1	0.360731	0.691176	0.882353	0.402876	0.800609	0.77381	0.909091	0.522388	0.946809
1	150579610	-	MCL1	0.824763	0.795081	0.842322	0.935055	0.920031	0.937525	0.940189	0.915436	0.953897
1	150629612	-	ENSA	0.75905	0.767895	0.785714	0.871252	0.870708	0.873418	0.91064	0.831276	0.942258
1	150697122	-	GOLPH3L					0.887324	0.890625	0.847458	0.792683
1	150697156	-	GOLPH3L	0.429009	0.4424	0.712766	0.518868	0.574594	0.498069	0.66509	0.483871	0.65857
1	150697162	-	GOLPH3L	0.866667	0.758929	0.858974	0.917647	0.895113	0.927273	0.899038	0.905109	0.949438
1	150697189	-	GOLPH3L		0.4			0.645238	0.626506			0.485437
1	150765808	-	CTSS						0.797468		0.783505
1	151060394	+	MLLT11	0.666667				0.704225	0.698276	0.738984		0.856709
1	151190158	-	VPS72					0.663265
1	151190172	-	VPS72					0.783333
1	151190173	-	VPS72	0.797364	0.918689	0.893491	0.856387	0.917815	0.895	0.978066	0.948498	0.970414
1	151347190	-	RFX5	0.68				0.892019	0.803922			0.960065
1	151347283	-	RFX5					0.57478				0.84
1	151399582	+	PSMB4	0.784483		0.84507	0.846939	0.937788	0.951613	0.963699		0.946969
1	151399585	+	PSMB4	0.668701		0.764045	0.78661	0.84022	0.817308	0.886349		0.846793
1	151993826	-	S100A10	0.772727						0.952381	0.956522
1	151993828	-	S100A10	0.794252	0.846154		0.923082	0.948276	0.886899	0.931574	0.915283	0.984848
1	151993834	-	S100A10	0.461538						0.586207
1	151993835	-	S100A10	0.445173			0.6875	0.596154	0.5	0.684109	0.532258
1	151993839	-	S100A10	0.251164	0.236842		0.29626	0.269755	0.266963	0.211685	0.322564
1	152036945	-	S100A11	0.593686					0.793478		0.86
1	153535996	-	S100A6	0.705607	0.842697				0.826087		0.859529
1	153536000	-	S100A6	0.770398	0.693548				0.807692		0.732484
1	153536006	-	S100A6	0.515152
1	153536018	-	S100A6	0.806899	0.798578		0.889793		0.880779		0.895594
1	153545775	-	S100A4		0.560606				0.49238		0.626263
1	153545788	-	S100A4		0.0461538				0.0280374
1	153545789	-	S100A4	0.0173913	0.0320285				0.0351939		0.00671141
1	153545791	-	S100A4	0.0408163	0.0833333				0.0768846		0.0779221
1	153549268	-	S100A3	0.901639					0.798507
1	153613071	-	S100A16	0.754141	0.835859		0.907407		0.971963	0.988764	0.953947
1	153613137	-	S100A16	0.508197	0.563467		0.642336		0.649682		0.626087
1	153627531	-	S100A13	0.552371			0.514339	0.798507
1	153634059	+	CHTOP	0.792683	0.774648		0.868421	0.907781	0.842105	0.931738	0.823529	0.943925
1	153634075	+	CHTOP	0.843537	0.774163	0.823928	0.926367	0.899134	0.87394	0.900515	0.879074	0.904284
1	153670967	-	ILF2					0.344086		0.130952		0.283784
1	153670972	-	ILF2	0.847608	0.880081	0.831625	0.854078	0.876353	0.898085	0.744465	0.907201	0.852855
1	153963520	-	SLC39A1	0.766667			0.814014	0.822715	0.775281	0.830247	0.869565	0.891566
1	153967725	-	SLC39A1			0.794521	0.949153	0.907104	0.934783	0.941831	0.953271	0.970237
1	153977656	-	JTB					0.763158
1	153986343	-	RAB13	0.673813				0.905109
1	153986345	-	RAB13	0.803727	0.828571	0.863636	0.791765	0.905941	0.960396
1	153986349	-	RAB13	0.587754				0.418367
1	154183146	-	TPM3								0.8	0.764706
1	154183159	-	TPM3	0.890244				0.778761	0.733333	0.7875	0.926667	0.82963
1	154220552	-	C1orf43				0.661765	0.835206
1	154220601	-	C1orf43	0.866667				0.87931		0.8		0.761194
1	154220681	-	C1orf43	0.654515		0.767442	0.866667	0.852814	0.862595	0.902174	0.802632	0.87037
1	154220924	+	UBAP2L	0.792453	0.921053	0.98		0.964567	0.965753	0.984127		0.985714
1	154970708	-	SHC1	0.670588
1	154970709	-	SHC1	0.669782
1	154970710	-	SHC1	0.808067			0.788732		0.936
1	154970733	-	SHC1	0.696559			0.837838		0.873016
1	154970743	-	SHC1	0.713251	0.697674		0.777193		0.796791	0.730769
1	154970747	-	SHC1	0.807071	0.8		0.778947		0.814815	0.71871
1	154974337	-	SHC1	0.794118				0.684932		0.684321	0.737374
1	155140505	-	DPM3					0.90583		0.788462
1	155173238	-	KRTCAP2	0.763175	0.962264		0.896689	0.906582	0.912	0.960784		0.9125
1	155209240	+	MTX1				0.666667	0.594286		0.308824		0.34
1	155209249	+	MTX1	0.823106	0.842105	0.830508	0.897104	0.942699	0.946565	0.791209		0.83871
1	155308821	+	FDPS		0.774417	0.890244	0.947264	0.925926	0.941475	0.926387	0.907407	0.955021
1	155308870	+	FDPS	0.795181	0.766667		0.772358	0.943182		0.917808		0.928728
1	155324519	+	RUSC1	0.738101	0.837154	0.811321	0.869212	0.890102	0.844444	0.928484	0.876607	0.940857
1	155689102	+	DAP3	0.660714			0.889633	0.825911		0.833625		0.83871
1	155979128	-	ARHGEF2	0.796117						0.930233	0.910714
1	156020896	-	SSR2	0.553191			0.509091	0.851852		0.789206
1	156020907	-	SSR2	0.743211	0.732394		0.803032	0.712934	0.752381	0.708877	0.646512	0.797101
1	156020908	-	SSR2	0.666878	0.652174		0.676129	0.708215	0.715328	0.78181	0.83871	0.912281
1	156213001	+	PMF1	0.885926	0.797199	0.898551	0.909429	0.875953	0.884718	0.85024	0.915916	0.886578
1	156282807	-	SMG5	0.826056	0.730059	0.771242	0.941086	0.896104	0.924812	0.920564	0.900862	0.947414
1	156338181	-	CCT3					0.727273				0.921875
1	156338184	-	CCT3		0.73494		0.580946	0.895202	0.889474	0.846154		0.968641
1	156338237	-	CCT3	0.673077	0.75	0.8	0.640009	0.861883	0.858921
1	156338279	-	CCT3	0.838636	0.835404	0.865546	0.854687	0.844581	0.858974	0.833427	0.816092	0.783537
1	156338282	-	CCT3	0.833564	0.813869	0.855769	0.838156	0.798373	0.833333	0.856767	0.880597	0.902308
1	156338296	-	CCT3					0.712446		0.866667		0.907692
1	156601439	-	GPATCH4				0.661972	0.864528	0.831461			0.928571
1	156601467	-	GPATCH4					0.757576
1	156601470	-	GPATCH4	0.81717	0.709302	0.811881	0.891273	0.850259	0.934028	0.873786	0.908397	0.875702
1	156728416	-	ISG20L2	0.72549	0.769231	0.843373	0.877193	0.775047	0.774194	0.901054	0.853659	0.878049
1	156751664	-	HDGF				0.734375	0.841026
1	156751670	-	HDGF	0.647059			0.736842	0.876963		0.982759
1	156751674	-	HDGF	0.724138			0.888864	0.938918	0.86
1	156751697	-	HDGF	0.802817	0.906542	0.770115	0.856736	0.840391	0.858639	0.77893	0.877551	0.805187
1	156767539	+	PRCC	0.81776	0.803602	0.795371	0.922321	0.894966	0.924216	0.935068	0.8973	0.963102
1	156767580	+	PRCC					0.783784		0.68
1	159009949	+	IFI16	0.775758								0.851528
1	160031970	-	PIGM					0.829082		0.727273		0.913793
1	160262451	-	DCAF8	0.755223	0.673636	0.651007	0.926942	0.858355	0.893313	0.650663	0.827049	0.849608
1	160343219	-	COPA	0.68			0.868852	0.884298		0.84127
1	160343253	-	COPA	0.746988			0.875	0.872263
1	161045888	-	USF1					0.727273
1	161045894	-	USF1	0.805704	0.784819	0.815789	0.926814	0.874768	0.914894	0.95308	0.931707	0.962129
1	161045896	-	USF1	0.803378	0.779959	0.761665	0.931961	0.871833	0.913411	0.914797	0.899611	0.958242
1	161045898	-	USF1	0.735294	0.828947	0.813559	0.882488	0.900087	0.892157	0.957215	0.93617	0.964093
1	161045901	-	USF1					0.847368		0.771429		0.815217
1	161045949	-	USF1	0.850467	0.702383		0.929825	0.885805	0.883041	0.930283	0.846847	0.915036
1	161045964	-	USF1					0.746032				0.898305
1	161153995	+	UFC1	0.803451	0.794558	0.882682	0.941663	0.880821	0.943647	0.895361	0.936138	0.929036
1	161202383	+	NDUFS2	0.75			0.900488	0.863905		0.881356
1	161314403	+	SDHC	0.555196			0.639587	0.668367	0.71028			0.902778
1	161749768	+	DUSP12	0.784615	0.811321		0.883117	0.849265	0.841463	0.836364	0.851852	0.965517
1	162790774	+	HSD17B7		0.630769		0.892273	0.875		0.917237		0.861702
1	163321960	+	NUF2		0.745098			0.852632		0.830189		0.827869
1	163321967	+	NUF2	0.735294	0.758892	0.814527	0.94216	0.899168	0.944258	0.921046	0.908527	0.959381
1	163321974	+	NUF2		0.716418	0.821429	0.859155	0.878939	0.902174	0.890388	0.943396	0.888242
1	163321975	+	NUF2			0.636364		0.765734	0.789916			0.765107
1	163321976	+	NUF2					0.688679				0.728814
1	163321981	+	NUF2					0.789474
1	163322008	+	NUF2	0.813187	0.857132	0.798077	0.902377	0.90665	0.934343	0.916572	0.879121	0.917743
1	165631224	+	MGST3	0.799251	0.861111	0.946429	0.953833	0.946809	0.924242			0.985075
1	165768834	-	TMCO1	0.739286			0.906977	0.902655		0.865385		0.962143
1	165827616	+	UCK2	0.869631	0.87963	0.746269	0.94325	0.924868	0.962791	0.943511	0.934066	0.927094
1	169106324	+	ATP1B1				0.757616		0.909976	0.941376	0.892216
1	169106363	+	ATP1B1				0.728395		0.912281	0.923729	0.936709
1	169367789	-	NME7	0.785714	0.877778			0.896359	0.941748	0.933333	1	0.987288
1	169367990	+	BLZF1	0.826087	0.752688	0.825758	0.915132	0.879693	0.939024	0.905545	0.925713	0.946109
1	169893928	-	SCYL3	0.75	0.803922		0.786885	0.824841
1	169893935	-	SCYL3	0.745098			0.971698	0.885662	0.928571	0.941176		0.983607
1	171781674	+	METTL13	0.794872	0.686275	0.769231	0.915888	0.910125	0.92029	0.944444	0.877193	0.923077
1	172444103	-	PIGC				0.551496	0.46543	0.54386	0.352941
1	173477328	+	PRDX6	0.77451	0.921569		0.905882	0.948276		0.962963
1	173477352	+	PRDX6	0.583782	0.892857	0.820896	0.729342	0.913774	0.906475	0.947113	0.890411	0.986301
1	173477389	+	PRDX6	0.507692			0.466667	0.876289
1	173824675	+	DARS2					0.754545
1	174999468	+	CACYBP	0.780822	0.777778	0.882353	0.941176	0.89405	0.959459	0.918919	0.808824	0.921695
1	174999995	+	CACYBP	0.769356	0.825175	0.85119	0.932213	0.876143	0.915709	0.844828	0.894737	0.888117
1	175023411	-	MRPS14	0.827644	0.790323	0.93	0.777036	0.848537	0.807692	0.875		0.864583
1	175023446	-	MRPS14	0.878495	0.782178	0.896	0.97619	0.929142	0.965854	0.924522	0.955357	0.977356
1	175023459	-	MRPS14	0.775862		0.8		0.917355	0.938272	0.952359		0.964375
1	179082076	+	TOR3A	0.569453	0.618421		0.662292	0.727422	0.732877
1	179143014	-	ABL2	0.566372
1	179143050	-	ABL2	0.787234
1	179143074	-	ABL2	0.76105			0.871429		0.882843
1	179143076	-	ABL2	0.786646					0.900483
1	180502577	-	ACBD6	0.758242				0.925234
1	182839367	+	DHX9	0.455882			0.392857	0.885827	0.836364	0.942029
1	183635647	-	ARPC5	0.469483								0.792683
1	183635665	-	ARPC5	0.771773			0.961039					0.936802
1	183635734	-	ARPC5	0.743959	0.830929	0.782051	0.923577	0.880694	0.874176	0.934771	0.969431	0.953471
1	183635753	-	ARPC5	0.775544	0.787521	0.857143	0.891667	0.862745	0.864151	0.797495	0.868351	0.928942
1	183635758	-	ARPC5	0.740445	0.735849		0.790476	0.738506	0.866667	0.766234		0.838617
1	184974453	-	NIBAN1	0.887766	0.793103	0.834862		0.933775	0.971014		0.873786
1	185156932	-	TRMT1L					0.715789
1	185317208	-	IVNS1ABP	0.555078
1	185317243	-	IVNS1ABP	0.799049	0.825441	0.898072	0.950011	0.926997	0.937223	0.873742	0.950403	0.951576
1	186375847	+	ODR4	0.816228	0.761062	0.741176	0.933967	0.919698	0.942857	0.877358	0.936
1	186680423	-	PTGS2	0.389831				0.794304	0.855424		0.787336
1	186828987	+	PLA2G4A					0.798077	0.90625		0.679245
1	192809041	+	RGS2	0.712578	0.779466	0.917647	0.910714	0.935163	0.932402	0.845102	0.787081	0.863014
1	192809042	+	RGS2	0.396459	0.684211			0.808219		0.56	0.654762
1	192809043	+	RGS2	0.339451	0.604047			0.81	0.833333	0.790358	0.64751
1	192809045	+	RGS2	0.467076	0.840909			0.860927	0.84127	0.846847	0.697959
1	193059637	+	RO60	0.792683			0.901639	0.910448		0.983333
1	196652057	+	CFH							0.589714	0.703704
1	200027649	+	NR5A2						0.722222	0.865355
1	200027737	+	NR5A2							0.700828
1	200410018	-	ZNF281	0.744785	0.816214	0.80597	0.87628	0.868787	0.881579	0.911388	0.905405	0.946328
1	200410031	-	ZNF281	0.761905			0.886076	0.913043	0.816667	0.908306		0.949905
1	200410033	-	ZNF281	0.78125	0.890411		0.9375	0.930279	0.927083	0.965097		0.974239
1	201507116	-	CSRP1	0.747714			0.925099		0.932039	0.897059	0.95082
1	201829203	+	IPO9	0.820076	0.753354	0.765625	0.844124	0.803452	0.877551	0.775893	0.861751	0.780952
1	201955524	+	TIMM17A	0.665517	0.692308	0.792593	0.790739	0.789165	0.824742	0.843373		0.862069
1	201955531	+	TIMM17A	0.45283	0.169811	0.303571		0.380208	0.370968	0.534247		0.2
1	202889121	-	RABIF					0.559524	0.528302			0.54321
1	203305519	+	BTG2	0.804265	0.855891	0.79646	0.967139	0.880293	0.895833	0.919228	0.914384	0.888889
1	203626795	+	ATP2B4	0.795442	0.79661			0.938497	0.981818	0.948718		0.93382
1	203626833	+	ATP2B4	0.660287								0.898889
1	203626858	+	ATP2B4	0.772426								0.931705
1	203861611	+	SNRPE	0.782468	0.834532	0.834225	0.944728	0.866417	0.917178	0.960061	0.942308	0.93525
1	203861651	+	SNRPE	0.346154	0.578947	0.590909	0.331502	0.730645	0.540741	0.748428	0.680556	0.786057
1	203861652	+	SNRPE	0.586957	0.770115	0.8	0.544118	0.872711	0.744681	0.927723	0.722222	0.862821
1	203861657	+	SNRPE	0.288462			0.353846	0.747604	0.596154	0.8
1	203861847	+	SNRPE		0.888889	0.711538	0.742857	0.73453	0.75	0.738877	0.904255	0.891031
1	204516421	+	MDM4				0.344262	0.446809
1	205750218	-	NUCKS1	0.732725	0.737845	0.789809	0.897727	0.848485	0.855769	0.915529	0.878289	0.917351
1	205750240	-	NUCKS1	0.229508	0.470588		0.490196	0.573643	0.589744	0.74359		0.72
1	205750242	-	NUCKS1	0.38792	0.34333	0.529167	0.688172	0.555556	0.532659	0.63964	0.567708	0.529658
1	206635581	+	DYRK3	0.802342		0.880952		0.90625	0.796296			0.924242
1	207752086	+	CD46	0.800998	0.797143	0.703337	0.934839	0.865908	0.92449	0.928018	0.904477	0.936689
1	207752091	+	CD46	0.872299	0.757353	0.821429	0.931589	0.905904	0.941748	0.930715	0.931148	0.96081
1	207752109	+	CD46	0.778771	0.621009	0.774563	0.805768	0.787608	0.838091	0.733803	0.800075	0.775562
1	207752122	+	CD46	0.54952	0.61194	0.820896	0.569609	0.861502	0.8	0.91918	0.902627
1	207752134	+	CD46	0.511166	0.647887	0.768116	0.602369	0.811159	0.785714	0.90307	0.897778
1	209827974	+	UTP25	0.797264	0.872859	0.841424	0.898111	0.891892	0.925373	0.925916	0.910618	0.963201
1	209827987	+	UTP25	0.859649	0.789474	0.806897	0.853659	0.895374	0.900709	0.940476	0.910569	0.994505
1	209828009	+	UTP25					0.769231
1	212035769	+	DTL		0.850139	0.78453	0.984375	0.914082	0.951087	0.924565	0.933735	0.960344
1	212035780	+	DTL	0.774554	0.840414	0.811287	0.916814	0.859403	0.924856	0.926708	0.904942	0.944438
1	212035793	+	DTL	0.838618	0.762478	0.864839	0.944796	0.902624	0.935383	0.906222	0.897294	0.927648
1	212432896	+	NENF	0.35514	0.430769		0.642857	0.494565	0.475			0.470588
1	212950532	+	VASH2		0.75			0.901099		0.966667		0.976089
1	213015776	-	ANGEL2	0.864407	0.808824	0.815789	0.937605	0.894843	0.922581	0.950616	0.789474	0.94822
1	215567316	+	KCTD3	0.797179	0.882353		0.965444	0.913747	0.910714	0.893118	0.845238
1	217631057	-	GPATCH2	0.776471	0.696429		0.9375	0.859951	0.904255	0.948558	0.885246	0.948935
1	217631065	-	GPATCH2					0.763889
1	217631066	-	GPATCH2	0.45283			0.376344	0.768707
1	217631067	-	GPATCH2	0.821462	0.864935	0.867925	0.878699	0.912396	0.951415	0.942783	0.789519	0.970244
1	218285311	+	RRP15	0.789308	0.884855	0.822981	0.798767	0.818035	0.879393	0.844944	0.929157	0.952452
1	220089766	-	BPNT1		0.784615		0.966292	0.91002	0.885714	0.901976	0.947917	0.939472
1	220089782	-	BPNT1	0.820954	0.787219	0.858586	0.916037	0.847694	0.846154	0.892138	0.950207	0.930456
1	220089792	-	BPNT1	0.793459	0.89916	0.867925	0.927803	0.933146	0.945378	0.967563	0.914945	0.954323
1	220089794	-	BPNT1				0.862745	0.814024	0.901961	0.850746	0.84	0.781609
1	220089797	-	BPNT1	0.371753	0.64486	0.721393	0.688645	0.846374	0.806691	0.92863	0.708694	0.871049
1	220089827	-	BPNT1	0.799512	0.891624	0.909871		0.92048	0.928571	0.94494	0.960784	0.968009
1	220094115	+	IARS2	0.778947			0.913793	0.948454	0.982456	0.971698	0.984127	0.973333
1	220272370	-	RAB3GAP2	0.670213			0.916429	0.811765
1	220272430	-	RAB3GAP2	0.778587	0.962025	0.931507	0.95	0.92735	0.921053	0.948527	0.985915	0.969697
1	221742085	-	DUSP10	0.62363				0.714286		0.886872		0.954128
1	221742089	-	DUSP10	0.767092	0.846154	0.766667	0.939473	0.846652	0.919149	0.886961	0.867925	0.93831
1	221742117	-	DUSP10	0.6875	0.71831			0.88189		0.934579		0.951807
1	222712564	+	BROX	0.718137	0.769231	0.741379	0.833333	0.873913	0.872093	0.898876	0.846154	0.959459
1	223712539	+	CAPN2	0.666351				0.882353	0.764045
1	224356919	+	CNIH4					0.592593
1	224356922	+	CNIH4					0.516556	0.546512	0.279412		0.607843
1	225428821	-	LBR	0.704		0.865342	0.952547	0.927632	0.938127	0.917026	0.890803	0.925565
1	225653087	-	ENAH	0.824441			0.794872	0.941032		0.937927	0.966667
1	225924304	-	ENSG00000255835					0.767857
1	225924313	-	PYCR2	0.741379	0.820896			0.880054				0.966102
1	226186683	-	ACBD3					0.76
1	226309163	-	LIN9		0.757895	0.804511		0.878622	0.842975	0.863605	0.814815	0.883838
1	227318490	-	CDC42BPA	0.79798			0.741379	0.920398	0.940299
1	228082730	+	ARF1	0.745377	0.852144	0.877193	0.779636	0.818775	0.838655	0.936007	0.912841	0.945531
1	228082733	+	ARF1	0.457364			0.432432	0.809179
1	228082736	+	ARF1	0.333742	0.560976	0.586667	0.320354	0.571946	0.615894	0.819543	0.54321	0.790698
1	228103301	-	C1orf35	0.898305	0.863636	0.701754	0.917687	0.86556	0.9	0.948321	0.904762	0.947884
1	228109266	-	MRPL55	0.647059		0.829545	0.799038	0.835498	0.887324	0.886499	0.866667	0.894118
1	230868512	-	C1orf198	0.655085
1	230868521	-	C1orf198	0.715351	0.819208		0.964979	0.860274		0.917809	0.929688	0.9375
1	230868531	-	C1orf198	0.714286				0.951724
1	230979070	+	ARV1			0.798883		0.903658	0.91	0.931818		0.97195
1	231528649	+	TSNAX-DISC1	0.856	0.769231			0.927885	0.947761	0.927273		0.965099
1	231528663	+	TSNAX	0.895349				0.823096	0.763636
1	231528728	+	TSNAX			0.796296	0.923691	0.924242	0.969231
1	234373486	+	COA6	0.791506	0.853333	0.866337	0.890681	0.823841	0.920213	0.896065	0.911392	0.925539
1	234373491	+	COA6					0.678161	0.728814	0.888889
1	234373788	+	COA6			0.746835	0.854509	0.831361	0.803279	0.895522	0.903509	0.896907
1	234608031	-	IRF2BP2				0.787604
1	234608059	-	IRF2BP2				0.780049
1	234608090	-	IRF2BP2				0.762609	0.807018	0.688525	0.853333
1	234608102	-	IRF2BP2				0.616438
1	234608125	-	IRF2BP2				0.627119
1	234608143	-	IRF2BP2				0.726708
1	234608153	-	IRF2BP2				0.727576
1	234608179	-	IRF2BP2				0.776717
1	234610191	-	IRF2BP2					0.637838		0.596154		0.598425
1	235128854	-	TOMM20					0.661765
1	235161274	-	RBM34	0.754386				0.930886	0.933333	0.925		0.923732
1	235328602	+	GGPS1					0.731707
1	236604503	-	HEATR1	0.615283	0.590476	0.555556	0.750962	0.761057	0.753754	0.524696	0.711538	0.555556
1	236795311	+	MTR				0.779319	0.777311
1	241519728	-	FH	0.896552		0.954545	0.792208	0.978903
1	241519747	-	FH	0.797486	0.928571	0.961424	0.776183	0.969775	0.979466	0.967761	0.944099	0.97182
1	241519748	-	FH	0.745082	0.852761	0.917004	0.792191	0.928498	0.927215	0.974804	0.947018	0.953847
1	241532379	+	KMO						0.793103
1	241848197	+	EXO1					0.7951		0.785714		0.816092
1	241848227	+	EXO1	0.892473	0.785714	0.879433	0.948621	0.914399	0.918699	0.969337	0.987179	0.938462
1	244451886	-	ADSS2	0.814299	0.705882	0.835821	0.933712	0.823113	0.896024	0.840125	0.939394	0.841308
1	244451903	-	ADSS2	0.692397	0.818182		0.850133	0.805217	0.811966	0.849052	0.793478	0.832298
1	244864512	-	HNRNPU	0.878307	0.759259		0.870127	0.923188	0.859649	0.905405		0.897436
1	246566190	-	TFB2M	0.655738		0.780488	0.850877	0.872093		0.892857	0.852459
1	246566208	-	TFB2M	0.704545	0.82963	0.658333	0.795873	0.82337	0.860656	0.903445	0.892617	0.945379
1	246566224	-	TFB2M	0.754098	0.769231	0.776699	0.675214	0.896552	0.873684	0.930556
10	988436	+	GTPBP4	0.753163	0.830169	0.845977	0.913158	0.894184	0.870736	0.935131	0.923715	0.95083
10	988446	+	GTPBP4	0.837084	0.847161	0.78135	0.931285	0.8946	0.908384	0.93477	0.93456	0.941481
10	988452	+	GTPBP4	0.779118	0.819769	0.854118	0.844196	0.910594	0.911675	0.919989	0.95487	0.976945
10	988453	+	GTPBP4					0.732143
10	988480	+	GTPBP4	0.742857	0.627451		0.905882	0.84345	0.837209	0.933333	0.8	0.976784
10	988485	+	GTPBP4	0.62069	0.684932	0.828947	0.688549	0.815846	0.762821	0.888889	0.837209	0.957808
10	988487	+	GTPBP4	0.387999	0.370968	0.676471	0.405548	0.683544	0.740458	0.854839	0.813559	0.918468
10	988490	+	GTPBP4	0.5			0.635294	0.77193	0.652174			0.914899
10	1048896	-	IDI1					0.45679
10	3172779	-	PITRM1	0.652128	0.686275		0.877778	0.806252	0.831859	0.847059	0.859649	0.916746
10	3172811	-	PITRM1	0.777347				0.837563	0.807692			0.918919
10	3785185	-	KLF6	0.704762			0.809524
10	3785189	-	KLF6	0.690207			0.797887	0.932584		0.974026	0.857143
10	3785203	-	KLF6	0.750003	0.835437		0.82966	0.845029	0.88314	0.873285	0.833523	0.859155
10	3785207	-	KLF6	0.67368	0.7375		0.749906	0.855769	0.840426	0.849632	0.828125
10	3785215	-	KLF6	0.703125	0.666667		0.689343	0.780142	0.81295	0.904762	0.828125
10	3785230	-	KLF6	0.655826	0.639935		0.77928	0.84153	0.840491	0.818544	0.736991	0.876471
10	3785231	-	KLF6	0.655717	0.678791	0.786127	0.781577	0.834112	0.850002	0.848677	0.783621	0.912905
10	3785235	-	KLF6	0.463089	0.609375		0.485229	0.541096	0.580645	0.785714
10	3785237	-	KLF6	0.649573	0.663265		0.854167	0.801653	0.839286	0.916667
10	4963415	+	AKR1C1	0.845711	0.913043	0.786727	0.936557	0.898936			0.916822
10	4963417	+	AKR1C1	0.768476	0.807692	0.859568	0.864341	0.905473	0.907493	0.93867	0.924883
10	4963419	+	AKR1C1	0.700561		0.879864	0.77588	0.894737	0.864621	0.92085	0.838678
10	4963426	+	AKR1C1				0.0622782		0.283186	0.34375
10	4963435	+	AKR1C1				0.389405		0.636364	0.77037
10	4963439	+	AKR1C1				0.217069		0.542105	0.536585
10	4963441	+	AKR1C1				0.353094		0.741062	0.808858	0.845238
10	4963443	+	AKR1C1				0.0787047		0.140785	0.0973451
10	4963444	+	AKR1C1				0.0451716		0.0855671	0.0925926
10	4963445	+	AKR1C1				0.143176		0.393103	0.363636
10	4963449	+	AKR1C1				0.158781		0.248731	0.0963855
10	4963454	+	AKR1C1				0.0711419		0.103261	0.0405405
10	4963455	+	AKR1C1				0.0314318		0.0319453	0.09375
10	4963456	+	AKR1C1				0.0342169		0.0489659	0.09375
10	4963458	+	AKR1C1				0.0503371		0.0982659	0.0967742
10	4963718	+	AKR1C1						0.793478
10	4963739	+	AKR1C1						0.754717
10	5003795	-	AKR1C2						0.650246
10	5003811	-	AKR1C2						0.189474
10	5003819	-	AKR1C2						0.10274
10	5003824	-	AKR1C2				0.0167004		0.0606133
10	5003825	-	AKR1C2				0.0170988		0.0273675
10	5003826	-	AKR1C2				0.12985		0.0679329
10	5003831	-	AKR1C2				0.171875		0.335386
10	5003835	-	AKR1C2				0.132075		0.354162
10	5003836	-	AKR1C2				0.0371401		0.0944222
10	5003837	-	AKR1C2				0.1279		0.219
10	5003839	-	AKR1C2				0.642267		0.799821	0.901408	0.910256
10	5003841	-	AKR1C2				0.541176		0.636951
10	5003845	-	AKR1C2				0.375009		0.463366
10	5003850	-	AKR1C2				0.120074		0.356992		0.604938
10	5003853	-	AKR1C2				0.0155039		0.0558464
10	5003854	-	AKR1C2				0.383896		0.719103	0.72549	0.737931
10	5003863	-	AKR1C2				0.437294		0.26851		0.56
10	5003865	-	AKR1C2						0.712644
10	5017999	-	AKR1C2						0.684685
10	5018024	-	AKR1C2						0.753086
10	5094391	+	AKR1C3				0.671517		0.717147		0.856087
10	5094399	+	AKR1C3						0.53211
10	5094404	+	AKR1C3				0.647059		0.679389		0.563636
10	5094405	+	AKR1C3				0.5		0.422122		0.162162
10	5094431	+	AKR1C3						0.608365
10	5094433	+	AKR1C3				0.634909		0.709219		0.760442
10	5094434	+	AKR1C3						0.201521
10	5094438	+	AKR1C3						0.41502
10	5094440	+	AKR1C3				0.701006		0.813545		0.887324
10	5094444	+	AKR1C3				0.586517		0.632659		0.212121
10	5094445	+	AKR1C3				0.517324		0.686558		0.225806
10	5094449	+	AKR1C3				0.236401		0.141029		0.0722519
10	5094454	+	AKR1C3				0.0509837		0.0923468		0.0550811
10	5094455	+	AKR1C3				0.0222222		0.0660098		0.0142857
10	5094456	+	AKR1C3				0.0383013		0.0586683
10	5094458	+	AKR1C3				0.0677966		0.0925969		0.0333333
10	5094461	+	AKR1C3				0.579027		0.686424		0.746753
10	5094468	+	AKR1C3				0.0243223		0.0308915
10	5094469	+	AKR1C3				0.0172511		0.0270399
10	5094470	+	AKR1C3				0.010989		0.0512917
10	5094474	+	AKR1C3				0.0302732		0.0455726		0.0694444
10	5094475	+	AKR1C3				0.00555556		0.0337687
10	5094476	+	AKR1C3				0.0436865		0.0319543
10	5094479	+	AKR1C3						0.0862069
10	5094485	+	AKR1C3				0.188119		0.32407
10	5094498	+	AKR1C3						0.637931
10	5196897	+	AKR1C4						0.0982143
10	5684861	+	TASOR2	0.73202	0.722301	0.738197	0.782764	0.746751	0.768092	0.565008	0.741259	0.752456
10	5684863	+	TASOR2					0.427184
10	5684865	+	TASOR2	0.716981	0.915254		0.861647	0.867277	0.861386	0.889831	0.927273	0.879518
10	5813380	-	GDI2	0.537729		0.887755	0.456716	0.867036	0.797546	0.944444	0.937941	0.959191
10	5813386	-	GDI2	0.73647			0.591776	0.9125	0.885714	0.97922	0.965893	0.965654
10	5890252	+	FBH1	0.845128	0.966102		0.824074	0.842956		0.791304		0.923077
10	7787969	-	KIN	0.855	0.772152		0.959665	0.916452	0.932432	0.931517	0.923077	0.989474
10	12195807	-	NUDT5	0.774578			0.831413	0.944354		0.964706		0.962902
10	12195811	-	NUDT5	0.794861			0.855308	0.93709	0.917808	0.951625	0.920455	0.965566
10	12196274	+	CDC123	0.211538			0.447398	0.869565	0.745455		0.948454	0.9197
10	13161560	+	MCM10	0.80315	0.798969	0.851064	0.948661	0.886447	0.922809	0.888765	0.936709	0.912258
10	13161582	+	MCM10	0.808824	0.741573	0.848485	0.955539	0.891833	0.918919	0.806066		0.815978
10	13161589	+	MCM10				0.803571	0.7872	0.801802	0.785714		0.849315
10	13161590	+	MCM10	0.919355	0.860656	0.863636	0.944213	0.855272	0.885714	0.875829	0.857143	0.735878
10	14878876	+	SUV39H2		0.78		0.923077	0.869848	0.904762	0.92499	0.932432	0.922871
10	14878877	+	SUV39H2					0.769912		0.701754
10	16817358	-	RSU1	0.733333
10	16817487	-	RSU1	0.582418				0.855513	0.811594	0.941176		0.952381
10	16817490	-	RSU1	0.795699				0.91954
10	17644202	+	STAM	0.54902			0.521905	0.479167	0.641509
10	17644204	+	STAM					0.752577
10	17644207	+	STAM	0.877193	0.783333		0.910448	0.893519
10	18651584	-	NSUN6	0.774194	0.828348	0.912281	0.875362	0.806849	0.889764	0.762979	0.945783	0.920251
10	21292975	-	NEBL						0.777778
10	22003698	-	DNAJC1	0.793103	0.909091		0.962264	0.889401	0.868852	0.944544
10	22316398	+	COMMD3					0.756303
10	22316417	+	COMMD3	0.815315	0.755556	0.875622	0.840963	0.896837	0.911765	0.928401		0.938126
10	22321585	+	BMI1	0.96	0.794118	0.915663	0.981378	0.919792	0.969697	0.956915		0.981159
10	24466520	+	KIAA1217	0.694444			0.940851		0.91716	0.913889	0.866667
10	24466531	+	KIAA1217	0.752056			0.884848		0.89697	0.874553	0.866667
10	24466536	+	KIAA1217	0.691176			0.841584		0.878049	0.755556	0.810345
10	27155229	-	YME1L1	0.791667	0.926471	0.851852	0.966092	0.947781		0.942222
10	27240516	-	ACBD5	0.936975	0.761905		0.90566	0.927273	0.924528	0.918467	0.945946
10	27240563	-	ACBD5						0.712121
10	28677494	+	BAMBI	0.726789			0.894394	0.856115	0.903614	0.86578
10	30434646	+	MAP3K8	0.779661		0.851852	0.885567	0.811475	0.75	0.881629	0.803279
10	32347156	-	EPC1	0.836957	0.770833	0.857143	0.926539	0.908646	0.891192	0.934924	0.898477	0.957624
10	32347158	-	EPC1	0.756459	0.726852	0.758621	0.875112	0.848039	0.858537	0.890826	0.826087	0.926508
10	33334542	-	NRP1					0.674419	0.709784
10	33334569	-	NRP1						0.663677
10	35195131	+	CREM	0.865385		0.786561		0.903509	0.901961
10	35195133	+	CREM	0.734064	0.72	0.742222		0.876712	0.879538	0.888322		0.942857
10	35195848	+	CREM	0.777778				0.906542	0.94
10	35195904	+	CREM	0.709302					0.863636
10	35195924	+	CREM	0.736842
10	42782813	+	BMS1					0.716049
10	44978809	-	DEPP1	0.647214	0.76494		0.773063	0.660045		0.891028	0.894549
10	45972502	+	TIMM23	0.69697		0.740741	0.72549	0.825316	0.716049
10	49539040	-	ERCC6	0.7			0.923077	0.918182
10	50739963	+	ASAH2B					0.798817
10	51699581	-	CSTF2T	0.714286				0.916923				0.930556
10	51699585	-	CSTF2T	0.590909	0.344828	0.638554	0.618182	0.595262	0.539062	0.331748	0.387755	0.332578
10	51699603	-	CSTF2T	0.769215	0.810606	0.943662	0.823529	0.838161	0.869347	0.913006	0.848837	0.927936
10	52314283	+	DKK1	0.539194	0.544186		0.693279		0.745873	0.714349
10	58269162	+	CISD1	0.649524	0.817204	0.909091	0.824575	0.784314	0.880682	0.690536	0.875544	0.731959
10	58269250	+	CISD1	0.802632	0.783133		0.927437	0.911954	0.932781	0.923848	0.880952	0.868852
10	58385436	+	TFAM			0.882353	0.690722	0.930657	0.888889
10	58385441	+	TFAM	0.909091	0.853448	0.898374	0.750845	0.909091	0.89916	0.897366	0.904762	0.929348
10	58385443	+	TFAM			0.754717		0.831325
10	58385469	+	TFAM		0.797962	0.851752	0.835467	0.87551	0.857143	0.928388	0.921435	0.965365
10	60778505	+	CDK1		0.653846			0.830827	0.719298	0.790123	0.790123	0.927664
10	63133309	+	NRBF2	0.773585	0.820896		0.79616	0.787634	0.767857	0.796875
10	63269200	-	JMJD1C		0.566038		0.843836	0.777778	0.892308			0.80198
10	63269224	-	JMJD1C		0.796296		0.946903	0.870968		0.9		0.919192
10	63269243	-	JMJD1C	0.814935	0.726945	0.879032	0.930067	0.889488	0.872951	0.838902	0.816514	0.906366
10	67838032	-	DNAJC12					0.708955
10	67838036	-	DNAJC12					0.608247
10	67838059	-	DNAJC12			0.766667	0.927538	0.890202	0.891304		0.851852
10	67838089	-	DNAJC12					0.675676
10	67838100	-	DNAJC12				0.626667	0.831776	0.763636
10	67838110	-	DNAJC12				0.659341	0.804688	0.817073
10	67838171	-	DNAJC12		0.797101		0.969231	0.918392	0.882353
10	67838179	-	DNAJC12		0.894118		0.794521	0.928723	0.939189
10	67838181	-	DNAJC12		0.901154	0.721311	0.941327	0.919992	0.926667		0.963415
10	68075173	-	HERC4	0.709945					0.882353
10	68075197	-	HERC4	0.650943
10	68075261	-	HERC4	0.643797				0.94	0.927273
10	68106071	+	MYPN	0.52439
10	68332030	+	HNRNPH3	0.802941	0.798915	0.847059	0.936709	0.922918	0.899441	0.942134	0.934783	0.939446
10	68332067	+	HNRNPH3	0.639061	0.759619	0.8138	0.872613	0.778869	0.810002	0.811397	0.852825	0.75964
10	68332922	-	PBLD	0.459041			0.770691	0.480899	0.584416	0.695652	0.6875	0.657147
10	68721215	+	CCAR1	0.77914	0.868209	0.815534	0.918087	0.888597	0.941534	0.901265	0.939647	0.948916
10	68721216	+	CCAR1	0.661017	0.831812	0.767857	0.875	0.812933	0.879699	0.754808	0.865248	0.916929
10	68956182	+	DDX21	0.799001	0.873929	0.895307	0.911677	0.91452	0.933333	0.949711	0.926606	0.958014
10	68956193	+	DDX21	0.791356	0.754717	0.818182	0.909491	0.912156	0.908046		0.8625	0.915254
10	68988799	+	KIFBP	0.777778				0.927989	0.882353
10	69088112	+	SRGN	0.484848		0.662455			0.657277			0.871287
10	69088116	+	SRGN	0.721154		0.712821			0.823928			0.876359
10	69088144	+	SRGN	0.88764		0.867841			0.928118			0.781818
10	69088146	+	SRGN						0.764706
10	69088149	+	SRGN	0.742857		0.761905			0.874808
10	69088158	+	SRGN			0.777778
10	69088165	+	SRGN			0.696078			0.754386
10	69088176	+	SRGN			0.469388			0.276316
10	70170502	-	SAR1A	0.756667	0.78125		0.729329	0.873626	0.762712	0.878377	0.884058	0.929276
10	70170510	-	SAR1A	0.789829	0.919792	0.910714	0.912284	0.961639	0.929825	0.967724	0.969863	0.970903
10	70170525	-	SAR1A	0.752644	0.875912	0.884615	0.896969	0.875289	0.909091	0.918582	0.955882	0.942246
10	70815948	+	SGPL1	0.767442			0.935185	0.90708
10	71773520	-	VSIR	0.730716					0.820225
10	71851277	-	PSAP	0.759116	0.889503	0.854545	0.686796	0.917609	0.872951	0.934486	0.945205	0.941176
10	72216280	-	ASCC1					0.842105	0.775862			0.95082
10	72216281	-	ASCC1					0.687151	0.607143
10	72626068	-	MICU1	0.614035			0.863636	0.909091	0.863636	0.912281		0.971429
10	73168058	-	ECD	0.722222		0.836066		0.764228	0.83871
10	73168062	-	ECD	0.8		0.777778	0.948276	0.906475	0.940299	0.972222		0.981308
10	73247265	-	DNAJC9				0.370787	0.293996	0.326316	0.177778		0.3625
10	73252611	-	MRPS16					0.773585
10	73744386	+	SEC24C					0.756098		0.75		0.793103
10	73744409	+	SEC24C	0.776119			0.954545	0.888158
10	73744413	+	SEC24C	0.795104	0.723684	0.851562	0.928603	0.91028	0.898551	0.94091	0.912	0.957555
10	73744414	+	SEC24C	0.736386		0.77	0.918885	0.864407	0.814815	0.78707	0.850575	0.773913
10	73911132	+	PLAU	0.570919					0.9
10	73911134	+	PLAU	0.476996
10	73998165	+	VCL	0.522549
10	74150776	-	AP3M1		0.910448	0.745098	0.789032	0.889937	0.905172	0.894737	0.886792	0.927083
10	74150794	-	AP3M1	0.873488	0.743902	0.852174	0.88235	0.891392	0.906344	0.821053	0.929577
10	74150799	-	AP3M1	0.725446	0.803922	0.716418	0.821093	0.817215	0.777174	0.782609
10	74826596	+	KAT6B	0.728814				0.903904				0.946429
10	74826600	+	KAT6B	0.775545	0.773913	0.633803	0.906464	0.817273	0.869565	0.874089	0.812755	0.973836
10	75401764	-	ZNF503	0.823396	0.799315		0.831716	0.768804		0.887324	0.887324
10	77637734	-	KCNMA1	0.788889					0.922414
10	78033902	+	RPS24					0.251656
10	79068970	+	ZMIZ1	0.76143			0.666667			0.953846
10	79068999	+	ZMIZ1	0.764706			0.878378		0.88
10	80205570	-	ANXA11	0.649351				0.93617
10	84139558	+	GHITM	0.655172	0.802273	0.789116	0.725074	0.703331	0.79476	0.821395	0.864198	0.877303
10	84139563	+	GHITM	0.75	0.886957	0.884615	0.860431	0.866798	0.86166	0.927076	0.904042	0.844828
10	84139564	+	GHITM			0.877193	0.672727	0.918584	0.82716	0.9375
10	84139575	+	GHITM				0.684932	0.693548
10	84139576	+	GHITM				0.791209	0.725926	0.62	0.696078	0.614458
10	87094882	-	GLUD1	0.766544	0.773585		0.833333	0.871287	0.859813
10	87504900	+	MINPP1	0.812168	0.784314		0.909618	0.927966	0.909091	0.959459
10	87863658	+	PTEN	0.775862				0.846154	0.919355	0.865169	0.84	0.884624
10	88880247	+	STAMBPL1	0.756135				0.909894	0.916501	0.865672	0.928571	0.944857
10	88880253	+	STAMBPL1	0.763222				0.911565	0.914286	0.87234	0.874559	0.906861
10	88880254	+	STAMBPL1	0.773191				0.945455	0.935484			0.846154
10	88880284	+	STAMBPL1	0.571683					0.918699
10	88990549	+	FAS	0.768421			0.93578	0.87234	0.966102
10	88990843	+	FAS	0.790079
10	88990853	+	FAS	0.76552			0.933333	0.902778	0.962121
10	89327999	+	IFIT3	0.798355				0.882927			0.945909
10	89392624	+	IFIT1	0.764974				0.864865			0.748538
10	89414568	+	IFIT5	0.844697	0.799923		0.91822	0.911765	0.92549		0.914248	0.943376
10	89643914	-	PANK1		0.736298	0.817391	0.860858	0.903543		0.939432	0.910982	0.940299
10	89701590	+	KIF20B	0.840179	0.835525	0.721649	0.91832	0.889788	0.862179	0.842547	0.88102	0.907352
10	89701610	+	KIF20B	0.813706	0.757279	0.822496	0.868978	0.877726	0.893436	0.877913	0.886776	0.892978
10	89701625	+	KIF20B					0.776119
10	90872001	+	RPP30					0.751724
10	90921071	-	ANKRD1				0.5
10	90921087	-	ANKRD1	0.347533			0.576996	0.742857	0.755618	0.79037
10	90921090	-	ANKRD1	0.423411			0.693049	0.863014	0.84345	0.847833
10	91633071	-	PPP1R3C	0.786797			0.966576		0.914165	0.916667
10	92291174	+	MARCHF5	0.563636			0.653061	0.810897
10	92574093	-	IDE	0.665956	0.65		0.814815	0.80094	0.825688	0.86429	0.802326	0.826984
10	92689955	+	HHEX	0.740456	0.846154	0.801262	0.885469	0.895349	0.882812	0.879395
10	93379947	-	MYOF	0.79277
10	93482201	-	MYOF	0.584071					0.836842
10	93482205	-	MYOF	0.731707					0.868687
10	93482221	-	MYOF	0.681416					0.859873
10	93482234	-	MYOF	0.82454	0.792524				0.903339	0.927647	0.943326
10	93482283	-	MYOF	0.66183
10	93482294	-	MYOF	0.200403	0.154167				0.19745
10	93482364	-	MYOF	0.737949					0.885
10	93482377	-	MYOF	0.789669					0.971014
10	93482382	-	MYOF	0.8254	0.791045				0.911458
10	93482426	-	MYOF	0.771739					0.850746
10	93482427	-	MYOF	0.718209					0.90535
10	93482433	-	MYOF	0.769737					0.939086
10	93496640	+	CEP55	0.888889	0.78626			0.899441	0.892193	0.848485		0.909091
10	94362892	-	NOC3L				0.868852	0.902965	0.767857	0.852632	0.971831
10	94362936	-	NOC3L	0.776804	0.687281	0.882812	0.85983	0.857979	0.834367	0.840237	0.820652	0.882506
10	94362957	-	NOC3L		0.65			0.778243	0.737705
10	94362965	-	NOC3L	0.758389	0.871429		0.881188	0.892282	0.921053	0.869565		0.875
10	94545789	+	HELLS					0.369295
10	95291035	-	PDLIM1	0.795489			0.891001	0.92	0.901639
10	95693871	-	TCTN3	0.646154			0.914234	0.90301	0.938272	0.93442	0.944444	0.927083
10	95693899	-	TCTN3	0.72549			0.936095	0.911765		0.925061		0.962963
10	96129752	+	ZNF518A				0.766667	0.89313		0.982456
10	96587018	-	TM9SF3	0.859091	0.779221		0.922603	0.893023	0.869565	0.803218	0.944644	0.866667
10	97401328	-	RRP12			0.740741	0.852459	0.717172	0.745763	0.766234		0.7625
10	97401329	-	RRP12			0.756098	0.8125	0.811927	0.851064	0.813725		0.897877
10	97401332	-	RRP12					0.743119	0.741379			0.633333
10	97401334	-	RRP12					0.559322
10	97446182	+	ZDHHC16	0.772277			0.823529	0.782407	0.82716
10	97687224	-	AVPI1	0.602564					0.590164
10	99430655	-	GOT1	0.607942	0.605263	0.722222	0.775974	0.726415	0.789157	0.471429		0.54
10	99732075	-	COX15		0.596491			0.852941
10	99732076	-	COX15		0.7			0.705882				0.681159
10	99782630	+	ABCC2		0.612632		0.819881		0.744329	0.768429
10	99782640	+	ABCC2		0.696906		0.921248		0.871849	0.863062	0.896907
10	99782644	+	ABCC2		0.694545		0.876292		0.848128	0.918735
10	99782646	+	ABCC2		0.769026		0.567889		0.725886	0.865169
10	99782652	+	ABCC2		0.527273		0.175		0.588889
10	99782656	+	ABCC2		0.546617		0.343372		0.762843	0.861538
10	99782664	+	ABCC2		0.337526		0.539555		0.723938	0.575758
10	99782665	+	ABCC2						0.52381
10	99782669	+	ABCC2		0.697674		0.440476		0.802752
10	99782684	+	ABCC2						0.722222
10	99782690	+	ABCC2		0.679522		0.954523		0.917508	0.902831
10	99782694	+	ABCC2		0.572464		0.818182		0.840659	0.90614
10	99782697	+	ABCC2		0.708288		0.908445		0.896552	0.905221
10	99782713	+	ABCC2		0.520833		0.948098		0.789895	0.891743
10	99782725	+	ABCC2		0.6		0.871891		0.783778	0.885925
10	99782745	+	ABCC2				0.805464		0.776471	0.885674
10	99782793	+	ABCC2				0.431877		0.621212
10	99782796	+	ABCC2				0.402778		0.679245
10	99782798	+	ABCC2		0.663366		0.748006		0.770308	0.753247
10	99782799	+	ABCC2				0.782576		0.849558
10	99782802	+	ABCC2		0.793269		0.829338		0.843023	0.893229
10	99782804	+	ABCC2		0.71916		0.842003		0.835052	0.817204
10	99782807	+	ABCC2		0.627557		0.801305		0.761798	0.686869
10	99782813	+	ABCC2		0.763636		0.887385		0.847682	0.590909
10	99782833	+	ABCC2		0.654824		0.800524		0.755725
10	100267632	-	CWF19L1	0.682003	0.757895	0.674699	0.854804	0.897452	0.793503	0.898046	0.704068	0.931277
10	100267679	-	CWF19L1		0.72549			0.809211	0.767857			0.772831
10	100347208	+	SCD		0.78022		0.759615	0.913133	0.881356
10	100347298	+	SCD		0.461538		0.708463	0.636748	0.697368	0.584878
10	100529859	-	NDUFB8	0.775	0.594613		0.911765	0.580537	0.692308	0.47749	0.458333	0.674098
10	101783393	-	NPM3	0.671875	0.845238		0.66674	0.868932
10	101783403	-	NPM3	0.771654	0.521524	0.64	0.877935	0.684294	0.706122	0.452577	0.423611	0.458861
10	101783404	-	NPM3	0.854558	0.761924	0.837963	0.906763	0.872928	0.862069	0.893971	0.840336	0.877805
10	101783407	-	NPM3	0.688576	0.647347	0.745968	0.726336	0.685466	0.706933	0.616342	0.807519	0.808061
10	102114943	-	LDB1	0.752809	0.815476	0.875	0.863591	0.863415	0.866667	0.7818	0.941176	0.8614
10	102152399	+	NOLC1	0.741379	0.794118	0.850746	0.712838	0.89957	0.88764	0.900901	0.892308	0.951467
10	102420831	+	FBXL15		0.746269		0.948157	0.933908		0.944954	0.916667
10	102502662	-	ACTR1A	0.842857				0.709924
10	102502665	-	ACTR1A	0.746479			0.790323	0.850467
10	102504003	+	SUFU	0.785047	0.898305		0.903614	0.892655				0.961538
10	102854285	+	BORCS7-ASMT	0.767123			0.797534	0.953488		0.957746		0.984111
10	103153631	-	NT5C2	0.698925			0.940206		0.946809	0.896924
10	103193258	-	NT5C2	0.799401	0.806885	0.914286	0.926982	0.914	0.932903	0.927071	0.924708	0.907434
10	103396425	-	ATP5MK	0.453299	0.464789	0.583893	0.392369	0.63913	0.51462	0.725222	0.689815	0.636364
10	103396426	-	ATP5MK	0.730859	0.482639	0.837563	0.807023	0.841232	0.731034	0.787232	0.790005	0.602273
10	103396434	-	ATP5MK	0.571235	0.555068	0.686275	0.645702	0.761079	0.649492	0.76065	0.701389	0.809722
10	103396437	-	ATP5MK	0.626669	0.624309	0.684685	0.637688	0.842722	0.697819	0.862424	0.625035	0.771429
10	103396439	-	ATP5MK	0.513027	0.452055	0.3875	0.453125	0.647368	0.486486	0.587302	0.425743	0.349206
10	103396451	-	ATP5MK	0.727167	0.690832	0.72755	0.759511	0.833296	0.830346	0.825386	0.728458	0.708459
10	103396463	-	ATP5MK	0.650954	0.758295	0.706967	0.659397	0.65822	0.670717	0.807504	0.834876	0.824915
10	103396636	+	PDCD11	0.890598	0.722816	0.925	0.984383	0.919908	0.946108	0.9388		0.965789
10	103452365	-	CALHM2	0.719275	0.721154
10	104122132	+	SFR1	0.871556	0.765449		0.903226	0.906498	0.936842	0.921153	0.932692	0.95753
10	104254884	+	GSTO1	0.882576	0.946429		0.772152	0.935673		0.93617		0.95
10	110497867	+	DUSP5	0.670588	0.767442				0.859551	0.923494
10	110497871	+	DUSP5		0.731343				0.807692	0.829268
10	112950228	+	TCF7L2	0.760563	0.782178		0.962963	0.942308				0.967391
10	112950250	+	TCF7L2	0.81469	0.652089		0.91547	0.897196	0.932054	0.891355	0.854912	0.895368
10	112950313	+	TCF7L2		0.706667			0.833333
10	112950345	+	TCF7L2		0.75419		0.918403	0.875635	0.86087
10	112950356	+	TCF7L2		0.66725		0.942826	0.952255	0.944444	0.896331	0.910448
10	112950361	+	TCF7L2	0.742424	0.706355		0.92992	0.874739	0.932099	0.933473	0.922078
10	112950365	+	TCF7L2	0.507246	0.713973		0.795468	0.831461	0.871111	0.924298	0.830769
10	113679169	+	CASP7				0.796875	0.959698
10	113679185	+	CASP7	0.865385	0.791667		0.972603	0.933162	0.951613
10	113854378	-	DCLRE1A	0.873563	0.734513	0.757009	0.907251	0.881316	0.919137	0.932184	0.843599	0.949993
10	113854666	+	NHLRC2	0.836972	0.724354	0.863158	0.90318	0.908876	0.927171	0.877903	0.89629	0.944044
10	114938219	+	TRUB1		0.79661			0.927928
10	114938225	+	TRUB1		0.793812	0.840336	0.934949	0.923262	0.945657	0.927032	0.924652	0.961775
10	114938232	+	TRUB1					0.791667
10	114938233	+	TRUB1	0.72	0.868687		0.892857	0.937086	0.88	0.975866	0.9	0.967315
10	114938248	+	TRUB1	0.769437	0.820776		0.825941	0.899571	0.868852	0.947738	0.87037	0.938138
10	118342301	-	FAM204A	0.797891	0.761905		0.868356	0.877387	0.915385	0.966667		0.951455
10	119178792	-	PRDX3				0.322222			0.674699
10	119596674	-	TIAL1	0.742955	0.638952	0.723958	0.872537	0.76197	0.672566	0.806452	0.80814	0.827778
10	119651414	+	BAG3	0.685374				0.825137	0.902913
10	119651424	+	BAG3	0.649282	0.684211		0.796296	0.838384	0.901515	0.846154
10	119651425	+	BAG3	0.79661	0.833333			0.92	0.904762
10	119651440	+	BAG3	0.696203					0.9375	0.964286
10	119872883	-	MCMBP	0.70507	0.838594		0.710843	0.87013	0.909091	0.892308	0.945455	0.960429
10	123008795	-	IKZF5	0.862745	0.888997	0.72549	0.963855	0.945022	0.985915	0.963299	0.923077	0.97334
10	123154403	+	BUB3		0.81258	0.786885	0.866667	0.879098	0.9	0.894131	0.945	0.936581
10	123154417	+	BUB3					0.576087				0.723684
10	123154420	+	BUB3		0.588785		0.706522	0.589309	0.70922	0.521198	0.665094	0.645635
10	123154421	+	BUB3		0.673913		0.872727	0.801471	0.886792	0.861611	0.852459	0.909503
10	123154424	+	BUB3	0.410256	0.385328	0.521739	0.658333	0.550147	0.539474	0.568609	0.341538	0.478663
10	124801803	+	ABRAXAS2	0.938053	0.835052	0.777778	0.95082	0.910979	0.962963	0.933333		0.948905
10	124801821	+	ABRAXAS2	0.798718	0.852273		0.833333	0.904676	0.902174	0.918182	0.933333	0.984482
10	125160563	-	CTBP2	0.795144	0.813438			0.891344	0.963608		0.841772
10	125823522	+	BCCIP		0.865854					0.781818
10	133373349	-	ECHS1	0.467863	0.510638	0.573333	0.355508	0.434837	0.474286	0.591553	0.684211	0.7
11	208825	+	RIC8A	0.669811				0.816327
11	236993	+	PSMD13	0.640845	0.806818	0.897436	0.742477	0.931232	0.88764	0.923878	0.890244	0.928989
11	308140	+	IFITM2	0.77184			0.797619	0.765517	0.860215
11	450281	+	PTDSS2	0.585714			0.703704
11	507201	-	RNH1	0.79422			0.843137	0.931034	0.892857
11	507238	-	RNH1	0.746032
11	809986	+	RPLP2					0.703125
11	810006	+	RPLP2	0.729944	0.694444		0.411248	0.622951	0.766355		0.728682	0.847059
11	810304	+	RPLP2			0.698925					0.809524
11	842484	-	POLR2L	0.436296				0.915493	0.836879		0.866667
11	842502	-	POLR2L	0.503965	0.666667	0.911504	0.351728	0.926641	0.87123	0.907407	0.902564	0.949159
11	1763906	-	CTSD	0.702128			0.6939	0.91358		0.98861	0.965909
11	2400748	+	TSSC4	0.742268			0.929412	0.884615	0.938462	0.918033		0.963636
11	2992290	-	NAP1L4	0.921348			0.869159	0.922948	0.951613	0.753501		0.802817
11	4094830	+	RRM1	0.695591	0.715596	0.781915	0.815302	0.771762	0.828037	0.84855	0.839623	0.847102
11	4094831	+	RRM1	0.636364	0.6	0.666667	0.784405	0.773625	0.819767	0.792	0.753623	0.827265
11	4094866	+	RRM1	0.5			0.631579	0.586402			0.583333	0.642901
11	5596806	+	TRIM6	0.437912					0.794872
11	5685052	-	TRIM5	0.484257	0.686486	0.688889	0.615583	0.571429	0.665605	0.659	0.859206	0.819277
11	5685070	-	TRIM5	0.583333
11	5685071	-	TRIM5	0.713043				0.827586
11	5685073	-	TRIM5	0.493671
11	5685074	-	TRIM5	0.777733	0.869231	0.861925	0.938673	0.878889	0.937182	0.930622	0.91872	0.959804
11	5689626	+	TRIM22	0.746975
11	5689629	+	TRIM22	0.732143					0.865385
11	5689648	+	TRIM22	0.725786					0.877551			0.945946
11	6320542	-	CAVIN3	0.714383
11	6481501	+	TIMM10B	0.710841	0.729769	0.817518	0.86	0.853398	0.903382	0.898541	0.816327	0.891706
11	6603797	+	ILK	0.862037			0.842105	0.784091		0.87037
11	6603799	+	ILK	0.730154			0.791895	0.778626
11	6683296	-	MRPL17	0.210526			0.283019	0.483333
11	6683307	-	MRPL17	0.819483	0.771733	0.897638	0.891552	0.884205	0.921299	0.901531	0.932466	0.955869
11	6683319	-	MRPL17					0.483871
11	7987373	+	EIF3F	0.677966
11	9265343	-	DENND5A	0.691667			0.885417	0.809886
11	9314630	-	TMEM41B	0.788732	0.892857			0.93007	0.941176
11	9461012	+	ZNF143	0.68544	0.816832		0.901809	0.892624	0.902778	0.901383	0.886364	0.936132
11	10305073	+	ADM	0.479551	0.584321		0.885884	0.805499	0.832277	0.821226	0.800048	0.596774
11	10305077	+	ADM	0.401171	0.53995		0.85661	0.751551	0.772686	0.823714	0.792873
11	10541147	-	RNF141	0.8173	0.648543	0.95	0.943129	0.931579	0.929204	0.95082	0.898734
11	10808578	-	EIF4G2	0.779661				0.903846				0.947853
11	10808893	-	EIF4G2	0.527027			0.241935	0.82716		0.761905
11	10808900	-	EIF4G2					0.448276		0.28
11	10808904	-	EIF4G2	0.602974	0.73913		0.559676	0.81459	0.76699	0.844963	0.625	0.697674
11	10808916	-	EIF4G2	0.714286		0.84	0.730769	0.813333		0.775		0.741379
11	10808961	-	EIF4G2	0.716667				0.872611	0.890909			1
11	10808986	-	EIF4G2					0.763636
11	12674409	+	TEAD1	0.718447	0.835821		0.815789	0.926606	0.95122
11	12674428	+	TEAD1	0.77551				0.909091	0.961538
11	12674430	+	TEAD1	0.794361			0.883929	0.932773	0.908333
11	13668659	+	FAR1	0.750486	0.803279			0.850829	0.857143
11	13668723	+	FAR1					0.719298
11	14499848	-	COPB1	0.667724	0.72		0.850439	0.841826	0.886792	0.819444	0.861111
11	14520344	-	ENSG00000256206	0.724138		0.824561	0.760417	0.938318	0.930435			0.924528
11	14520371	-	PSMA1					0.53125
11	14520401	-	PSMA1	0.362069			0.207792	0.666667
11	16738647	+	C11orf58	0.664992	0.768248	0.805981	0.691169	0.701961	0.845872	0.526367	0.892038	0.845022
11	16738652	+	C11orf58	0.464457	0.5		0.695725	0.574545	0.659794	0.680412	0.485294	0.63124
11	16738678	+	C11orf58	0.793428	0.817429	0.881481	0.929204	0.849558	0.91599	0.907036	0.915942	0.947672
11	17077641	-	RPS13				0.633333	0.846154	0.865672			0.89
11	17077644	-	RPS13	0.915789	0.893939	0.92268	0.761468	0.972106	0.983607	0.942029	0.963303	0.981596
11	17077653	-	RPS13	0.80303			0.493976	0.865724	0.902778		0.833333	0.890537
11	18322604	+	GTF2H1	0.681818		0.820896	0.886364	0.884774	0.852459
11	18394584	+	LDHA	0.65456		0.907407	0.720956	0.905941	0.654545		0.689655	0.825397
11	18394591	+	LDHA	0.775172	0.678161	0.862903	0.777773	0.883375	0.81982	0.869565	0.914912	0.851874
11	19117170	+	ZDHHC13					0.797101				0.871429
11	19240904	-	E2F8		0.715909		0.843137	0.841945		0.88764	0.95	0.893333
11	20364104	+	HTATIP2	0.76	0.814815				0.909091	0.89899	0.895294
11	27472754	-	LGR4				0.912698	0.886525	0.908046	0.780702	0.898305
11	27701542	-	BDNF	0.725792	0.757812				0.818182
11	27701621	-	BDNF	0.701799
11	28108122	-	KIF18A		0.816327			0.914498	0.967742	0.903226	0.785714	0.933129
11	28108127	-	KIF18A		0.779661			0.861538	0.892308	0.857143		0.953704
11	28108133	-	KIF18A		0.842703			0.751656	0.905172	0.879121	0.9	0.867347
11	31509775	+	ELP4		0.774194		0.907407	0.896552		0.831325	0.927711	0.897196
11	32583856	+	EIF3M	0.767857		0.678161	0.678382	0.68144	0.728916	0.74026	0.828125	0.739726
11	32583888	+	EIF3M	0.785714	0.9	0.858824	0.88172	0.886486	0.908654	0.89697	0.897019	0.950219
11	33161468	-	CSTF3					0.701031
11	33161479	-	CSTF3	0.760563	0.881356	0.885246	0.77551	0.9275	0.939394	0.927388		0.956019
11	33736401	-	CD59	0.431691			0.357143		0.410714
11	33736411	-	CD59	0.51486			0.415094		0.517857
11	33736421	-	CD59	0.594156			0.585366	0.709677	0.655172
11	34052317	+	CAPRIN1	0.754717				0.888889				0.909814
11	34105602	+	NAT10	0.821449	0.869565	0.782805	0.944732	0.918335	0.961131	0.920038	0.90535	0.929337
11	34642137	+	EHF						0.835821		0.691358
11	34642382	+	EHF		0.736842				0.858974		0.835106
11	34642389	+	EHF						0.870229		0.731481
11	34916343	-	APIP	0.672269	0.938776		0.969072	0.915114	0.884211
11	34916348	-	APIP	0.708333	0.928571		0.952381	0.923246	0.890411
11	34916618	+	PDHX	0.448509	0.619883		0.76087	0.70963	0.699248	0.601082	0.626087	0.554217
11	34916642	+	PDHX	0.342105			0.535714	0.258824
11	34977787	+	PDHX	0.463768
11	35139124	+	CD44	0.758467					0.90625
11	35139174	+	CD44	0.728668	0.750539				0.911526		0.87259
11	36289380	-	COMMD9	0.619883			0.770444	0.898204	0.926267	0.976471		0.903226
11	36289383	-	COMMD9	0.410714			0.615385	0.9	0.90625
11	36289434	-	COMMD9	0.688525				0.852632
11	36510269	-	TRAF6	0.799242	0.867133	0.828571	0.812047	0.752551	0.798742	0.78806	0.858108	0.901993
11	36594451	+	IFTAP					0.770492
11	36594511	+	IFTAP		0.773585			0.819367	0.804878	0.927277
11	43680747	+	HSD17B12	0.640449			0.765306	0.899654	0.96
11	43880837	+	ALKBH3	0.871805	0.762376	0.821782	0.951103	0.915053	0.911602		0.91358	0.938019
11	46617564	+	ATG13					0.871795		0.78		0.979798
11	46617573	+	ATG13	0.878788			0.860393	0.862464	0.796296	0.9		0.913793
11	46617574	+	ATG13	0.666667			0.794991	0.892857				0.803279
11	46617578	+	ATG13	0.753068	0.865672	0.781818	0.754447	0.832721	0.836601	0.792208	0.8	0.927091
11	46617582	+	ATG13	0.704055			0.657447	0.866005		0.878788		0.923077
11	46846260	-	CKAP5	0.776596			0.870275	0.928747	0.865979
11	47214969	+	DDB2	0.794264	0.792453		0.939123	0.905013	0.956902			0.953312
11	47215080	+	DDB2	0.765625	0.881356		0.905151	0.929688	0.905063			0.973333
11	47248796	-	ACP2	0.786409			0.832418	0.913669		0.96875
11	47426257	-	PSMC3	0.67619	0.95122	0.814815	0.848101	0.811966	0.866667	0.819351	0.909091	0.9039
11	47426437	-	PSMC3	0.77451	0.914634		0.888889	0.941423	0.909091	0.965218	1	0.933333
11	47579086	+	NDUFS3				0.641791	0.692308		0.779661	0.806452	0.960396
11	47579089	+	NDUFS3	0.616667		0.925926	0.697109	0.741176	0.74	0.882353	0.72973	0.895238
11	57322328	-	TNKS1BP1	0.797604					0.94386		0.839416
11	57530709	-	TIMM10	0.715882	0.710526	0.853821	0.768798	0.918635	0.844037	0.943171	0.858491	0.91653
11	57530712	-	TIMM10			0.875969	0.709302	0.895833	0.807339	0.944377	0.909091	0.967249
11	57567637	-	UBE2L6	0.417582			0.764706					0.625
11	57567642	-	UBE2L6	0.763441
11	57712597	+	ENSG00000288534	0.753017	0.758601	0.74912	0.868685	0.85157	0.888234	0.894631	0.854293	0.896055
11	57712607	+	TMX2	0.688431	0.698795	0.720183	0.863885	0.806891	0.874707	0.872238	0.82554	0.857836
11	57712615	+	TMX2	0.537483	0.545455	0.681564	0.627635	0.733711	0.712733	0.711299	0.561983	0.663741
11	57712617	+	TMX2	0.526316	0.622642	0.653846	0.664379	0.562162	0.519231	0.51713	0.483146	0.611308
11	57741468	+	SELENOH	0.490385				0.45614	0.490196	0.487179
11	57741485	+	SELENOH	0.716535				0.82	0.77193	0.837838
11	57761822	+	CTNND1	0.628051			0.792593	0.833333
11	57761938	+	CTNND1	0.725856			0.742574		0.730769
11	57761939	+	CTNND1	0.817828			0.794118		0.75969
11	57761941	+	CTNND1	0.593407					0.48
11	57761956	+	CTNND1	0.710509			0.554455		0.865169
11	59810757	-	MRPL16				0.654545	0.707006		0.672727	0.82
11	60842060	+	CCDC86					0.79661		0.90411		0.96
11	60842107	+	CCDC86				0.850746	0.872093		0.778133		0.571429
11	60906584	-	PRPF19		0.762712		0.315789	0.821782	0.814815	0.897129		0.940171
11	60906591	-	PRPF19	0.798936	0.828767	0.829787	0.930736	0.884017	0.905722	0.891005	0.903614	0.914035
11	60914178	+	TMEM109	0.696429				0.80198
11	60914181	+	TMEM109	0.923504				0.720721	0.8625	0.673267		0.784615
11	61333080	-	DDB1	0.75			0.836208	0.775		0.811024
11	61361869	-	CYB561A3	0.837078	0.821429	0.694915		0.935644	0.946903	0.947917	0.90625	0.92381
11	61362280	-	CYB561A3	0.541667				0.530864	0.7	0.554217	0.454545	0.721393
11	61362387	+	TMEM138			0.788462		0.87013	0.927928	0.926141	0.846154	0.94173
11	61429920	-	CPSF7		0.921875		0.710145	0.888112	0.818182	0.948564	0.941176	0.961301
11	61430120	+	ENSG00000256591	0.781461	0.909091		0.938034	0.914286	0.933333	0.94185	0.958904	0.912281
11	61430144	+	SDHAF2	0.858614	0.688525	0.764151	0.823211	0.845865	0.815603	0.624162	0.541667	0.623998
11	61828303	+	FADS2	0.793325				0.92	0.912	0.94454		0.911513
11	61967592	-	FTH1	0.0373139	0.0674157		0.0440331	0.423729	0.0734148	0.339623
11	62546802	-	AHNAK	0.784209						0.981818
11	62573842	-	EEF1G	0.414286			0.430769	0.673077		0.846154
11	62573845	-	EEF1G	0.778626		0.923077	0.781609	0.926941	0.90566	1
11	62573848	-	EEF1G	0.840112		0.961039	0.794118	0.925081	0.934579	1	0.895522	0.972603
11	62573849	-	EEF1G	0.540984				0.764045
11	62573999	-	EEF1G		0.73913		0.903846	0.875641	0.886076	0.929389	0.949045	0.910977
11	62574010	-	EEF1G	0.787467	0.857143	0.789474	0.968449	0.887842	0.927711	0.918608	0.916335	0.872368
11	62621947	-	B3GAT3	0.611111	0.711538	0.887324		0.881857	0.955224	0.960526		0.961184
11	62646602	-	GANAB	0.590622	0.756525	0.680982	0.547009	0.790123	0.74	0.875684	0.773748	0.91904
11	62646611	-	GANAB	0.479845	0.805195		0.422892	0.849398	0.807692	0.935942	0.8125	0.945513
11	62646612	-	GANAB	0.570713	0.871593	0.818182	0.438984	0.870588	0.890547	0.950464	0.839695	0.946061
11	62653302	-	INTS5	0.811765	0.846591	0.748092	0.911783	0.869969	0.858333	0.919444	0.941176	0.909084
11	62665200	-	C11orf98	0.815217	0.684932	0.76	0.912621	0.947297	0.93956	0.917526	0.949153	0.940476
11	62728473	+	TTC9C	0.655556				0.912568	0.9
11	62728494	+	TTC9C	0.676056			0.835821	0.776224	0.769231
11	62728515	+	TTC9C	0.684013	0.681159	0.830769	0.706331	0.869942	0.834356	0.94958	0.853659	0.95283
11	62728516	+	TTC9C	0.663158				0.855072	0.84127
11	62728523	+	TTC9C	0.72043				0.884615				0.888889
11	62761524	+	POLR2G	0.789474				0.909722	0.903846
11	62761581	+	POLR2G	0.641576	0.819444	0.811966	0.815392	0.889746	0.911877	0.964767	0.891892	0.964209
11	62832091	-	STX5	0.648148			0.886792	0.857143
11	62839570	-	WDR74				0.875129	0.796117	0.854839	0.876289	0.894737	0.928571
11	62856161	+	SLC3A2	0.777778	0.755906	0.793651	0.876996	0.854772	0.930108	0.867515	0.892857	0.891304
11	62880925	+	SLC3A2	0.76			0.923077	0.901099	0.939394	0.956404		0.884615
11	62881692	+	SLC3A2	0.760563	0.778481	0.836066	0.945382	0.798635	0.886598	0.923318	0.884615	0.854497
11	62881738	+	SLC3A2	0.791209	0.833333	0.912281	0.898734	0.943925	0.897727	0.925951	0.898204	0.892857
11	63681566	+	RTN3	0.78481				0.882353	0.835294	0.865385	0.838235	0.915881
11	63681571	+	RTN3	0.74101	0.774194		0.491525	0.856322	0.845361	0.876033	0.833333	0.937075
11	63974616	+	COX8A	0.799583	0.83	0.886667	0.894452	0.926941	0.936073	0.944444	0.891089	0.903429
11	63974634	+	COX8A	0.752941		0.85	0.75	0.925	0.958904
11	63974651	+	COX8A	0.78125	0.835821		0.895522	0.964467	0.951724	0.94	0.918033	0.855556
11	63974668	+	COX8A	0.757249	0.940694	0.921429	0.802754	0.961702	0.9	0.947507	0.884146	0.917748
11	63986482	+	OTUB1	0.563636			0.528302	0.899371	0.943925
11	64226224	-	TRPT1	0.730159			0.9	0.8875		0.887931	0.833333	0.984127
11	64246936	-	PPP1R14B					0.776699
11	64246938	-	PPP1R14B	0.610589	0.784593	0.659483	0.607704	0.592657	0.761788	0.521531	0.850202	0.884581
11	64317508	-	TRMT112	0.548008	0.794811	0.83871	0.723714	0.841986	0.872763	0.928413	0.863636	0.953495
11	64317521	-	TRMT112	0.294643	0.608696		0.264423	0.486842	0.649007
11	64317523	-	TRMT112	0.454235	0.637931	0.760563	0.429434	0.614396	0.728916	0.75	0.709091	0.634615
11	64317526	-	TRMT112	0.747664	0.855	0.923611	0.827757	0.841004	0.889535	0.921388	0.948718	0.954212
11	64317528	-	TRMT112					0.76
11	64318192	+	PRDX5					0.739726
11	64318243	+	PRDX5	0.622951	0.666667			0.709677	0.8	0.754386
11	64318261	+	PRDX5	0.663551	0.81		0.615385	0.847458	0.916667	0.845238	0.956522
11	65040906	+	SAC3D1				0.648649	0.923445	0.833333			0.960784
11	65096173	+	VPS51	0.767123				0.901961	0.843137			0.982759
11	65122152	-	FAU	0.763636				0.868132
11	65122165	-	FAU	0.804688	0.758065	0.824324	0.457298	0.870564	0.842105	0.742424	0.712329	0.843137
11	65122170	-	FAU	0.898094	0.928571	0.920635	0.551748	0.858696	0.897436	0.968755	0.89313	0.980769
11	65122174	-	FAU	0.847933	0.871135	0.945813	0.720779	0.948737	0.905172	0.964186	0.94359	0.987288
11	65122325	+	MRPL49	0.651515	0.700093		0.673913	0.798301	0.718182	0.91129	0.855895	0.910674
11	65122339	+	MRPL49	0.762712	0.879358	0.951613	0.920111	0.903421	0.930851	0.950588	0.957007	0.971296
11	65122343	+	MRPL49	0.786511	0.805465	0.832461	0.884349	0.866667	0.897561	0.968126	0.927588	0.926667
11	65134495	-	SYVN1	0.776842	0.860577	0.76	0.956961	0.879828	0.927536	0.922946	0.940171	0.935534
11	65261932	+	POLA2					0.535714
11	65261983	+	POLA2					0.766667
11	65314868	+	CDC42EP2	0.746532			0.890909	0.888889
11	65570489	+	ZNRD2	0.769231		0.934426	0.866898	0.930788	0.946429	0.928571	0.939394	0.960977
11	65858153	-	CFL1	0.843731	0.867925		0.630769	0.95858	0.917647	0.966292	0.898734	0.971869
11	65858199	-	CFL1	0.717968	0.864407		0.877193	0.843621	0.866667
11	65858200	-	CFL1	0.633333				0.803738
11	65900413	-	FOSL1	0.605263
11	65919034	-	C11orf68	0.754747	0.773196		0.921669	0.892857	0.887154	0.79661		0.864407
11	65919437	+	DRAP1	0.726943	0.757962		0.924051	0.86802	0.931507	0.882716	0.788321	0.88457
11	66002108	-	EIF1AD		0.857345	0.727273	0.848485	0.864307	0.854545	0.92238		0.915743
11	66002117	-	EIF1AD					0.758929
11	66002158	-	EIF1AD	0.775025		0.80663	0.917116	0.879771	0.919732	0.871429	0.9276	0.95294
11	66002237	+	BANF1	0.866667	0.773333	0.919643	0.944954	0.924837	0.967742	0.928205	0.931429	0.984127
11	66002358	+	BANF1	0.76708			0.797297	0.799163	0.830508
11	66002487	+	BANF1	0.782051	0.814815	0.780822	0.933333	0.885602	0.894737			0.878378
11	66002492	+	BANF1	0.553763	0.639735	0.677761	0.629193	0.591243	0.670902	0.652825	0.829202	0.80943
11	66002496	+	BANF1	0.671711	0.62619	0.734884	0.725994	0.800433	0.79709	0.706962	0.711833	0.670354
11	66345056	-	BRMS1	0.666667			0.833333	0.829694	0.880435	0.842697
11	66438821	-	MRPL11	0.825397	0.824074	0.796296	0.969444	0.923706	0.965116	0.932598		0.931387
11	66568578	-	CTSF					0.737288	0.759259
11	66677858	-	RBM4B	0.693069	0.757143		0.807692	0.67	0.839506	0.548899		0.745455
11	67119263	+	KDM2A	0.827838	0.788957	0.789116	0.930644	0.871121	0.932365	0.927008	0.896302	0.949715
11	67119268	+	KDM2A	0.804634			0.773333	0.83908	0.847682	0.713886		0.823529
11	67119276	+	KDM2A	0.701754				0.869565		0.912745		0.932203
11	67240014	+	KDM2A	0.727088	0.75	0.741259	0.891244	0.763441	0.868929	0.825274	0.857923	0.903983
11	67240057	+	KDM2A		0.7		0.953125	0.939759	0.886076	0.917203		0.925061
11	67317825	+	RAD9A					0.76
11	68010305	+	ALDH3B1	0.74
11	68030708	+	NDUFS8	0.857209	0.779528	0.925926	0.928125	0.931587	0.915751	0.922602	0.89899	0.931753
11	68460724	+	PPP6R3	0.754386			0.878788	0.927374	0.93617	0.918182
11	69641081	+	CCND1	0.756579					0.984615
11	69641092	+	CCND1	0.6875
11	69641097	+	CCND1	0.692076
11	69641106	+	CCND1	0.693387	0.734848		0.931624		0.874269	0.948472
11	69641108	+	CCND1	0.535877					0.845238
11	69641122	+	CCND1	0.672985	0.703125		0.852459		0.790123
11	69641158	+	CCND1	0.707584	0.860784		0.85597		0.87907	0.967678
11	69641172	+	CCND1	0.663123			0.802469
11	70203267	+	FADD	0.788112	0.836771	0.829333	0.942263	0.89324	0.922474	0.922782	0.899507	0.946946
11	70203306	+	FADD	0.724074	0.826923		0.938462	0.884298	0.889401	0.931194	0.928898	0.960499
11	71928594	-	XNDC1N	0.730159			0.947667	0.90057	0.942408	0.952941	0.891566	0.957011
11	72080530	-	NUMA1	0.78125	0.894067	0.833333	0.935185	0.933419	0.934579	0.973016	0.935897	0.964519
11	72103276	-	LAMTOR1	0.67101			0.88832	0.899351	0.882353
11	72103286	-	LAMTOR1	0.668831			0.916991	0.869369	0.853659	0.91358		0.884615
11	72103287	-	LAMTOR1	0.770115			0.906667	0.903226
11	72112759	-	ANAPC15					0.607595
11	72112760	-	ANAPC15					0.615385
11	72112761	-	ANAPC15	0.611111				0.780822	0.828571	0.828125		0.866667
11	73876806	-	COA4	0.768293	0.754098	0.883333	0.918333	0.918239	0.873239	0.922115	0.896	0.927484
11	73876823	-	COA4	0.770375	0.836066	0.903226	0.823927	0.926094	0.880952	0.942308	0.867647
11	73876844	-	COA4	0.717508	0.742574	0.758621	0.767829	0.80905	0.848592	0.875	0.808824
11	73982843	-	UCP2	0.77512	0.855536	0.906795	0.94269	0.91499	0.941489	0.950565	0.959247	0.966397
11	74170960	-	C2CD3	0.634921				0.857143
11	74171000	-	C2CD3	0.729167				0.875
11	74171313	+	PPME1	0.788462				0.936364
11	74171322	+	PPME1	0.689529			0.981481		0.981818
11	74171333	+	PPME1	0.663356				0.847222	0.88
11	74171338	+	PPME1	0.650958
11	74171342	+	PPME1	0.481813					0.807692
11	74171361	+	PPME1	0.695491	0.860465	0.859375	0.948279	0.943925	0.931707	0.903226	0.94186
11	74171363	+	PPME1	0.602771
11	74592575	+	POLD3					0.75
11	75399497	+	RPS3	0.850467	0.789474	0.916667	0.881579	0.916493	0.936508	0.926316	0.927273
11	75399545	+	RPS3	0.597229	0.780702	0.853896	0.71776	0.859292	0.871245	0.940572	0.891815	0.951453
11	75399548	+	RPS3			0.683544	0.684211	0.755127	0.728814	0.851481	0.8	0.905215
11	75399553	+	RPS3	0.630769	0.701299	0.811659	0.663576	0.827998	0.785714	0.908853	0.880598	0.89761
11	75562254	+	SERPINH1	0.655394	0.782051		0.864103	0.871795	0.846774	0.834659	0.877778
11	77820717	-	RSF1	0.765625			0.820896	0.841584
11	78079812	-	NDUFC2	0.763889	0.698113	0.924528	0.899072	0.8945	0.894231	0.933156	0.957143
11	78079834	-	NDUFC2	0.799315	0.735849	0.828829	0.897764	0.776471	0.682292	0.878336	0.688679
11	78079835	-	NDUFC2	0.361639	0.1479	0.244681	0.518349	0.272608	0.215054	0.319796	0.148438	0.127907
11	78079838	-	NDUFC2	0.855661	0.829824	0.817875	0.907493	0.853593	0.829084	0.878414	0.811259	0.62196
11	78139589	-	ALG8	0.734375		0.846154	0.922779	0.849123		0.848485		0.917526
11	78139607	-	ALG8	0.862745			0.954453	0.821782	0.814815	0.768421	0.588235	0.810811
11	78139628	-	ALG8	0.269663	0.163934	0.303279	0.132881	0.269693	0.256757	0.306818	0.333333	0.368
11	78574779	-	NARS2		0.898734	0.854545	0.771695	0.881295	0.876404	0.989011		0.927273
11	78574823	-	NARS2				1	0.8125		0.925926		0.754386
11	82900424	-	PRCP	0.897324	0.874214	0.781818	0.959786	0.946738	0.982609	0.944		0.961165
11	83157153	+	PCF11	0.780822	0.733333		0.908788	0.844327	0.920635	0.954128	0.897436	0.906614
11	83157159	+	PCF11	0.817046	0.771543	0.823529	0.893196	0.883128	0.927447	0.895788	0.872259	0.918766
11	83286366	-	CCDC90B				0.747368	0.897297
11	85628595	+	TMEM126B	0.768799	0.847084	0.813198	0.904343	0.892835	0.90477	0.964711	0.896154	0.9643
11	85628605	+	TMEM126B	0.570238	0.826712	0.868263	0.735247	0.882069	0.865061	0.922251	0.751384	0.92572
11	85647988	+	TMEM126A	0.8688	0.774194	0.918478	0.897382	0.944509	0.955026	0.931332	0.904762	0.914901
11	86069860	-	PICALM	0.775			0.872727	0.868852			0.89881
11	86302319	+	HIKESHI	0.727273			0.95027		0.948718			0.942529
11	88337697	-	CTSC	0.589156		0.87931	0.862162			0.953519	0.96672	0.965517
11	88337705	-	CTSC	0.569262	0.836066	0.850144	0.812832	0.913386	0.943925	0.949644	0.940723	0.928704
11	93741688	+	C11orf54				0.626887	0.784		0.568627	0.912281
11	94128858	+	PANX1	0.827206	0.775		0.950183	0.910345		0.971014		0.947368
11	94128868	+	PANX1	0.75641				0.942857
11	94493852	-	MRE11	0.728395	0.7		0.793942	0.737671	0.770588	0.831461	0.913793	0.802597
11	94494004	+	ANKRD49	0.82323	0.822222	0.801527	0.78978	0.831455	0.895397	0.879877	0.915602	0.928559
11	94494010	+	ANKRD49	0.811356	0.795282	0.868817	0.935157	0.871255	0.915051	0.918095	0.948309	0.944777
11	94494011	+	ANKRD49					0.720183				0.888889
11	94973547	-	CWC15	0.710089	0.733333	0.833333	0.856483	0.850179	0.832168	0.791667	0.846289	0.913654
11	94973555	-	CWC15	0.702527	0.829292	0.833333	0.843307	0.854291	0.907407	0.954608	0.957921	0.973993
11	94973560	-	CWC15					0.759494
11	94973571	-	CWC15	0.816323	0.754491	0.793814	0.872254	0.849894	0.870504		0.821381	0.841567
11	95066919	+	SRSF8	0.887755	0.774194	0.817391	0.926461	0.91829	0.93361	0.945455	0.888851	0.939895
11	95790469	+	CEP57				0.578947	0.758621	0.74359			0.806352
11	102317487	+	BIRC3						0.690909			0.938272
11	102347237	+	BIRC2	0.77037	0.817831		0.895039	0.887477	0.878788	0.888275	0.95	0.97256
11	102452692	-	TMEM123				0.773826
11	102530721	-	MMP7						0.212121		0.19802
11	102530727	-	MMP7						0.578231		0.688918
11	102530735	-	MMP7						0.364431		0.461459
11	102530744	-	MMP7						0.646492		0.585908
11	102530796	-	MMP7						0.777778
11	102530804	-	MMP7						0.75		0.6875
11	104968594	-	CASP4	0.832937	0.790123		0.91208		0.955882	0.909641	0.947826
11	106077639	+	AASDHPPT					0.774775
11	107457819	-	CWF19L2	0.894689	0.736839	0.851064	0.943952	0.938418	0.939759	0.929776	0.937304	0.953332
11	108009337	+	CUL5	0.783452	0.818463	0.849315	0.948963	0.871452	0.951807	0.920106	0.933775	0.9581
11	108222606	-	NPAT	0.698113				0.909836				0.893939
11	108222629	-	NPAT	0.789516	0.842308	0.805405	0.944067	0.900805	0.94086	0.946951	0.9375	0.949861
11	108665080	+	DDX10	0.781972	0.823529	0.912281	0.853571	0.931459	0.915094	0.99115	0.961905	1
11	108929487	+	DDX10	0.586667
11	108929510	+	DDX10	0.626667					0.83871
11	108929521	+	DDX10	0.645101					0.87358
11	108929538	+	DDX10	0.6875
11	108929552	+	DDX10	0.497405					0.846154
11	108929561	+	DDX10	0.557306					0.811224
11	108929563	+	DDX10	0.631902					0.903846
11	108929577	+	DDX10	0.632653					0.888889
11	108929582	+	DDX10	0.612613
11	108929583	+	DDX10	0.555556
11	108929584	+	DDX10	0.409091
11	108929586	+	DDX10	0.556859					0.839667
11	108929598	+	DDX10	0.623934					0.813187
11	110296612	-	RDX	0.882298	0.772958	0.852113	0.902746	0.921822	0.892344	0.925036	0.944444	0.957102
11	111911978	-	CRYAB	0.808936			0.778761
11	111937343	+	DIXDC1	0.75			0.961837	0.935115	0.957895	0.950518
11	112074315	+	NKAPD1	0.691121	0.8	0.805556	0.695641	0.816988	0.891892	0.933962	0.761905	0.948877
11	112164044	-	IL18		0.786765					0.890909
11	114296307	+	NNMT	0.608696					0.909091
11	114296347	+	NNMT	0.689774					0.858696
11	114296356	+	NNMT	0.68253					0.830541	0.887097	0.817354
11	114296363	+	NNMT	0.791798					0.908397
11	114296365	+	NNMT	0.788043
11	114296366	+	NNMT	0.666667
11	114296375	+	NNMT	0.506024
11	114296377	+	NNMT	0.708544					0.816754
11	114296388	+	NNMT	0.45844					0.695652
11	114296399	+	NNMT	0.634223					0.821267		0.890799
11	114296414	+	NNMT	0.769425					0.859649
11	114296446	+	NNMT	0.635758					0.767442
11	114296449	+	NNMT	0.650053					0.843319	0.833571	0.827365
11	114296450	+	NNMT	0.710356					0.891624	0.909314	0.926792
11	114296522	+	NNMT	0.694578					0.634921		0.727273
11	114298031	+	NNMT						0.684211
11	114439498	+	REXO2	0.827028	0.711864	0.813559	0.809544	0.820225	0.898876	0.871429	0.916667	0.901639
11	116788014	-	ZPR1	0.806664	0.9	0.772727	0.799345	0.876488	0.873684	0.90123	0.96	0.961391
11	117098423	-	SIK3	0.926606	0.72093	0.912281	0.949153	0.927027	0.947368	0.942766	0.916667	0.943871
11	118566050	-	IFT46					0.776699
11	119018379	-	RPS25	0.692562	0.770642	0.782946	0.951613	0.911504	0.928571	0.92562	0.931973	0.922222
11	119018761	+	TRAPPC4	0.793651			0.830986	0.876777
11	119018787	+	TRAPPC4	0.82858	0.765709	0.890201	0.928106	0.865739	0.90116	0.90653	0.919372	0.939808
11	119018788	+	TRAPPC4	0.73494		0.772727	0.88764	0.832117	0.823529	0.816667	0.894737	0.951625
11	119057142	-	HYOU1	0.766697	0.71806	0.843137	0.936754	0.902145	0.945312	0.940244	0.890566	0.949347
11	119095458	-	H2AX	0.526316	0.641791		0.478723	0.821818	0.862069	0.845098	0.794393	0.881004
11	119095462	-	H2AX	0.770816	0.746696	0.764463	0.748167	0.862407	0.908261	0.886844	0.85474	0.934512
11	119095467	-	H2AX	0.776278	0.681057	0.720952	0.919068	0.835804	0.903779	0.876069	0.857407	0.907792
11	119334529	+	RNF26	0.605008	0.794118	0.731343	0.658574	0.858038	0.814815	0.967619	0.843478	0.961556
11	120236638	+	POU2F3			0.54717		0.529412
11	121292783	+	SC5D	0.7889	0.841436		0.958576	0.934169	0.945783	0.943552	0.949914	0.901961
11	123062133	-	HSPA8	0.770859	0.72729	0.825404	0.917095	0.873586	0.930245	0.908567	0.868063	0.929356
11	123195291	-	CLMP	0.693001
11	124622879	+	TBRG1	0.771739	0.867925		0.898305	0.94		0.927273		0.980583
11	125592876	+	STT3A	0.69867	0.782609		0.878181	0.816176	0.841584	0.863636
11	125592883	+	STT3A	0.577033	0.670588	0.666667	0.644026	0.666102	0.554745	0.756851	0.817391
11	125592887	+	STT3A	0.78481			0.880896	0.75		0.682927	0.459016
11	125592907	+	STT3A	0.619718			0.773953	0.915663		0.761905	0.78481
11	126268843	-	SRPRA	0.833333			0.78481
11	126268901	-	SRPRA	0.820919	0.837016	0.793478	0.941768	0.91829	0.919355	0.9591	0.950311	0.943918
11	134223956	-	NCAPD3		0.747253		0.892857	0.881188	0.912281	0.923077	0.890756	0.920028
11	134223965	-	NCAPD3		0.74026	0.676056	0.64	0.741538	0.704225	0.824176	0.826816	0.833436
11	134253348	-	THYN1				0.694915	0.918033
12	401611	+	CCDC77					0.701149		0.676471
12	949647	-	RAD52					0.797101
12	2794996	+	FKBP4	0.786667	0.864497	0.912621	0.921433	0.852248	0.878788	0.921761	0.96793	0.938136
12	2812648	+	ITFG2					0.86087				0.788462
12	4538469	-	C12orf4	0.793744			0.860215	0.905973	0.898438	0.896131		0.945696
12	4538486	-	C12orf4	0.759036				0.910769	0.973333	0.91954		0.921053
12	4538499	-	C12orf4	0.590909				0.839506
12	4538874	+	RAD51AP1					0.892807		0.785714		0.894737
12	4538899	+	RAD51AP1			0.795455	0.8	0.833903	0.808219	0.913165	0.85438	0.893434
12	4538916	+	RAD51AP1	0.760417	0.784314	0.794118	0.867911	0.916139	0.912821	0.908794	0.926686	0.967158
12	4538918	+	RAD51AP1					0.773256
12	4538923	+	RAD51AP1				0.515152	0.511194		0.89899
12	4649123	+	NDUFA9	0.758859	0.616279	0.685484	0.81304	0.731214	0.737288	0.594715	0.585859	0.575
12	4649127	+	NDUFA9	0.650095	0.411765	0.660714	0.739432	0.756962	0.746479	0.766151	0.677778	0.841136
12	4649141	+	NDUFA9	0.791997	0.754902	0.869231	0.779956	0.927107	0.945597	0.931722	0.941176	0.943425
12	4649143	+	NDUFA9	0.483889		0.6	0.302404	0.753535	0.738095	0.800395	0.589286	0.75744
12	6342024	-	TNFRSF1A	0.645724			0.732394		0.777778
12	6342036	-	TNFRSF1A	0.82972	0.76378	0.830769	0.91416	0.917857	0.880093	0.889801	0.881857	0.911392
12	6342062	-	TNFRSF1A	0.401302			0.251792		0.685039			0.897436
12	6342084	-	TNFRSF1A	0.704592	0.758333		0.704296	0.88961	0.828669	0.911822		0.895496
12	6342086	-	TNFRSF1A	0.661972					0.778761	0.982759		0.853211
12	6493221	-	MRPL51	0.67428	0.833333	0.796875	0.530303	0.882682	0.869565	0.946098	0.878788	0.943973
12	6493241	-	MRPL51	0.309524			0.297305	0.563107	0.572917	0.75		0.731481
12	6493247	-	MRPL51	0.434783	0.577778		0.612937	0.528121	0.617886	0.634455		0.706204
12	6493248	-	MRPL51	0.694139	0.673477	0.745455	0.88394	0.795294	0.854378	0.867726	0.802615	0.866219
12	6493279	-	MRPL51	0.64741	0.839286		0.890244	0.821429	0.848739	0.924731
12	6494001	+	NCAPD2	0.507937	0.619048		0.71201	0.618497	0.646667	0.688752	0.722222
12	6534493	+	GAPDH	0.719457	0.793103		0.575919	0.868453	0.878788	0.957228		0.95082
12	6534540	+	GAPDH	0.445186	0.833333		0.411905	0.928044	0.685484			0.868852
12	6534817	+	GAPDH	0.736111			0.875	0.953833	0.886667	0.935245	0.937063	0.951825
12	6568273	-	NOP2					0.736842
12	6663142	-	ING4					0.712121		0.9		0.836735
12	6753120	-	MLF2					0.522222
12	6943928	+	C12orf57						0.74359			0.734888
12	6943934	+	C12orf57		0.756098			0.852632	0.906542			0.881419
12	6944035	+	C12orf57	0.864341	0.78		0.910851	0.903061	0.931838	0.8972	0.917808	0.865002
12	6944048	+	C12orf57	0.840146	0.730873	0.838235	0.922363	0.906961	0.910105	0.909505	0.873563	0.91341
12	6944086	+	C12orf57	0.448939	0.587692	0.83871	0.453035	0.885466	0.737307	0.924631	0.900798	0.910114
12	6970650	-	PHB2	0.857937	0.878889	0.795455	0.948732	0.930945	0.955947	0.946597	0.940741	0.926424
12	6970691	-	PHB2	0.523585	0.516484		0.619048	0.510903	0.528846	0.513158
12	6970699	-	PHB2	0.790639	0.782609		0.95	0.889881	0.955414
12	6970831	+	EMG1	0.786325	0.730676	0.915493	0.93765	0.873737	0.913462	0.927984	0.916099	0.931034
12	6970921	+	ENSG00000290146	0.715152	0.84127	0.833333	0.888108	0.897196	0.924623	0.846705	0.871429	0.869908
12	7936183	-	SLC2A3	0.642276		0.657895	0.668901
12	7936185	-	SLC2A3	0.761919		0.819383	0.807409	0.796954	0.868085			0.927795
12	7936187	-	SLC2A3	0.790751	0.845471	0.805848	0.843647	0.834983	0.899702	0.939811		0.954764
12	8082286	+	NECAP1	0.72008	0.747573	0.820513	0.851336	0.820896	0.836066	0.926628	0.904412	0.945411
12	9869360	-	CLEC2B	0.718427								0.91511
12	9869367	-	CLEC2B	0.741333								0.943963
12	9869377	-	CLEC2B	0.595455								0.947368
12	9869383	-	CLEC2B	0.733855								0.910719
12	9869398	-	CLEC2B	0.755007		0.76						0.907829
12	9869412	-	CLEC2B	0.673913								0.934029
12	10613536	-	MAGOHB	0.0935936	0.08	0.207792	0.221023	0.408277	0.207843	0.361702	0.192	0.330167
12	10723354	-	YBX3	0.792793	0.844828	0.806452	0.806818	0.796943	0.883562	0.857143		0.94179
12	11649674	+	ETV6	0.750088	0.802326		0.938187	0.912773	0.946727	0.952381	0.905821	0.879406
12	11649679	+	ETV6	0.472727	0.828947			0.787611	0.712329		0.807692	0.814275
12	11649688	+	ETV6	0.77	0.777778			0.894273	0.951456	0.95	0.893939	0.922476
12	12813363	+	DDX47	0.588301	0.778947		0.615278	0.886587	0.858974	0.962264		0.97
12	12891565	+	GPRC5A	0.73182	0.765572		0.864865	0.829932	0.888274		0.875497
12	12891567	+	GPRC5A	0.615502	0.698113				0.831933
12	13000235	-	HEBP1	0.789509
12	14385057	+	ATF7IP		0.627451		0.888571	0.85906		0.865968		0.941496
12	14385277	+	ATF7IP	0.632911		0.736842	0.952941	0.885246		0.855338
12	14385281	+	ATF7IP	0.805195	0.921569	0.75	0.89899	0.911392		0.907129		0.924003
12	14771129	-	H4C16	0.797619	0.766166		0.869656	0.840833	0.850481	0.87174	0.833677	0.902586
12	14771131	-	H4C16	0.784427	0.693114		0.899001	0.892386	0.874851	0.861104	0.892328	0.885815
12	14803676	+	C12orf60		0.779221			0.791878		0.813953
12	15882394	+	STRAP	0.794922	0.887441	0.930283	0.818442	0.928959	0.947768	0.972678	0.947602	0.977979
12	15882458	+	STRAP	0.376887		0.84127	0.676616	0.908257	0.846939	0.940756	0.932683	0.868852
12	15882465	+	STRAP	0.628008	0.76699	0.928571	0.790539	0.919711	0.951493	0.965221	0.954216	0.884762
12	16347643	+	MGST1	0.779546	0.888836		0.937176	0.905063	0.925832	0.931723	0.970045
12	16347677	+	MGST1	0.757821	0.889888		0.945044	0.924138	0.928254	0.931825	0.953488
12	16354250	+	MGST1	0.0555556					0.0545455	0.0140845
12	16354251	+	MGST1						0.0228571	0	0.057971
12	16354252	+	MGST1						0.0318471	0.0545455	0
12	16354312	+	MGST1						0.00990099
12	16354315	+	MGST1	0.01			0.0178571		0
12	16354316	+	MGST1						0.0425532
12	16354327	+	MGST1	0			0		0	0.0106383
12	16354329	+	MGST1						0
12	16354330	+	MGST1						0.0375
12	21501594	-	RECQL	0.78114			0.693182	0.801902	0.871212	0.858586	0.878788	0.820513
12	21501793	+	GOLT1B	0.678571	0.566667		0.730769	0.697115	0.673469	0.426829
12	21657768	-	LDHB	0.676471	0.780488			0.941752	0.89433		0.911111	0.949553
12	21657778	-	LDHB	0.681818	0.807692			0.92418	0.895455
12	21657780	-	LDHB	0.659341	0.732558			0.918527	0.864078			0.898551
12	21657789	-	LDHB	0.454225	0.72619	0.813559		0.906193	0.886152		0.851351	0.913605
12	21657820	-	LDHB	0.80773	0.755245			0.769464	0.787234		0.623853	0.762784
12	26938481	+	FGFR1OP2	0.722222			0.878788	0.884615
12	27022580	+	MED21	0.671875				0.759259				0.808397
12	27524174	+	PPFIBP1	0.904278	0.79968		0.950946	0.927215	0.962963	0.945969	0.953271	0.969231
12	29381172	-	ERGIC2	0.680851				0.901734	0.862745
12	32534295	+	FGD4	0.740823			0.898551		0.866667	0.927757
12	32534324	+	FGD4	0.768056			0.868506		0.9	0.913468
12	39443120	-	KIF21A		0.908077	0.764706	0.983041	0.924198	0.97037	0.93647	0.943925
12	42326064	-	ZCRB1	0.26087			0.414113	0.805405		0.945946
12	43758755	-	PUS7L	0.785523	0.8358	0.846939	0.891545	0.924989	0.913462	0.957538	0.901611	0.959152
12	43758767	-	PUS7L	0.84568	0.831034	0.679612	0.901302	0.888393	0.947917	0.923371	0.944681	0.969949
12	43758773	-	PUS7L	0.779661			0.933333	0.900929	0.931034	0.98	0.932773
12	46269043	-	SLC38A1	0.71875			0.968254	0.883139	0.90411	0.727273	0.814815	0.911392
12	46269061	-	SLC38A1	0.75	0.841463		0.927064	0.868979	0.922222	0.917679	0.923913	0.914545
12	46372771	-	SLC38A2	0.562286	0.7		0.730199	0.895973	0.88764	0.874203		0.846154
12	46372773	-	SLC38A2	0.5306	0.657059	0.706522	0.733879	0.835386	0.878049	0.875674	0.874525	0.899066
12	47079957	-	AMIGO2						0.776316
12	47706021	-	RPAP3	0.71831	0.75		0.914286	0.887661	0.859813	0.885809		0.880952
12	47963626	+	TMEM106C	0.746479	0.77381		0.923418	0.824302	0.789474	0.921366	0.927632	0.883216
12	47963628	+	TMEM106C					0.699454		0.614286		0.712121
12	48716753	-	CCNT1	0.776119	0.783784			0.930636		0.958333	0.962264	0.946429
12	48852140	-	DDX23				0.631579	0.741176	0.893939
12	48865870	-	RND1		0.745283		0.868304	0.832653	0.847934	0.854871	0.863014	0.823861
12	48957477	-	ARF3	0.795163	0.8		0.914286	0.894389	0.869159	0.857692	0.818182	0.942308
12	49018759	-	PRKAG1	0.7				0.91369
12	49131383	-	TUBA1B	0.00652328	0.00909091	0.0833333	0.00652303	0.0651629	0.0186335	0.145455		0.0519481
12	49131387	-	TUBA1B	0.123679	0.386831	0.648746	0.0889701	0.72276	0.419231	0.786095	0.633189	0.791254
12	49189008	-	TUBA1A	0.476311				0.944915	0.888889			0.972955
12	49189033	-	TUBA1A	0.0655472				0.396226
12	49189040	-	TUBA1A	0.152941
12	49189041	-	TUBA1A	0.50512				0.908587	0.82243			0.745614
12	49189066	-	TUBA1A	0.53525				0.943515				0.804878
12	49189068	-	TUBA1A	0.60025				0.929412	0.804878			0.953637
12	49265085	+	TUBA1C	0.117838	0.361538	0.299191	0.0902395	0.669027	0.617515	0.863069	0.441918	0.886785
12	49265108	+	TUBA1C	0.527778		0.672131	0.490909	0.757576	0.739496	0.712121	0.796875
12	49265116	+	TUBA1C	0.666667		0.754098	0.676923	0.739583	0.871287	0.864407
12	49348044	+	DNAJC22				0.912736		0.764706	0.936459	0.891667
12	49752469	+	TMBIM6		0.0384615			0.0361446	0.00934579	0.0128133	0.0217391	0.0219175
12	49752500	+	TMBIM6	0.00446429			0.0169492	0	0	0
12	50025430	-	RACGAP1		0.818182		0.892857	0.850077	0.909091	0.873504	0.763636	0.808149
12	50222611	-	LIMA1	0.595978	0.631579			0.792683		0.903287
12	50222634	-	LIMA1	0.781704	0.766667			0.870647		0.913251		0.944444
12	50249935	-	LIMA1				0.776471			0.753425
12	50400913	+	LARP4	0.910714	0.785714		0.919016	0.910714	0.94382	0.902098		0.941748
12	50504990	+	DIP2B	0.88	0.793478		0.932039	0.91866	0.950355	0.914778		0.965986
12	50764078	+	ATF1	0.817219	0.77686	0.840426	0.927101	0.903297	0.909747
12	50764101	+	ATF1	0.809093	0.794151	0.826667	0.926294	0.886125	0.917873	0.896429	0.908665	0.956031
12	50764104	+	ATF1	0.783319			0.943925	0.894309		0.943662
12	51026361	-	SLC11A2	0.798305			0.899749	0.776596	0.86	0.916651		0.813333
12	51173116	-	TFCP2					0.480769				0.91625
12	51238822	+	DAZAP2		0.78			0.914573		0.946903		0.944954
12	51238860	+	DAZAP2					0.517647
12	51239295	+	DAZAP2	0.788235	0.92		0.936709	0.905229		0.93913		0.97619
12	52051442	+	NR4A1	0.640625			0.959459		0.803922
12	52233243	+	KRT7	0.654545					0.91085
12	52233247	+	KRT7						0.527407
12	52233274	+	KRT7						0.558333
12	52905053	-	KRT8		0.0857143		0.0468617		0.138107
12	52905054	-	KRT8		0.647107	0.761905	0.609714	0.756757	0.77616	0.850227	0.598219
12	52905076	-	KRT8		0.777763	0.91956	0.965846	0.950769	0.953237	0.939063	0.873206
12	52949124	+	KRT18	0.620804	0.644194		0.72424	0.939394	0.843742	0.888042	0.85355
12	52949136	+	KRT18	0.0206186	0.105263		0.0375197		0.140704		0.170213
12	53180724	+	ZNF740	0.777778			0.880405	0.917808
12	53232188	-	RARG	0.877551	0.789474			0.968254	0.956044		0.909534
12	53268297	+	ESPL1		0.596491	0.764706	0.824324	0.810478	0.849057	0.693069		0.775821
12	53295565	+	PFDN5	0.618143	0.735099	0.864706	0.57438	0.825879	0.732759	0.954709	0.840909	0.920027
12	53295568	+	PFDN5	0.705016	0.825	0.859649	0.776182	0.856703	0.838384	0.928531	0.875817	0.917266
12	53295580	+	PFDN5	0.7445	0.786667	0.91018	0.460784	0.899281	0.851562	0.912415	0.847458	0.932127
12	53441647	+	PRR13	0.840278	0.777792	0.858921	0.94898	0.911111	0.938714	0.954175	0.957377	0.964897
12	53985093	+	HOXC10		0.786352			0.851266	0.86087	0.930817		0.963618
12	54000102	+	HOXC9	0.811321	0.653233	0.737374	0.851351	0.827815	0.887681	0.868787
12	54000130	+	HOXC9					0.751082
12	54280134	-	CBX5	0.865672			0.929825	0.79538	0.867647	0.686567
12	54280707	+	HNRNPA1	0.840646	0.798485	0.894231	0.929209	0.881858	0.867925	0.868066	0.900552	0.897496
12	54280714	+	HNRNPA1					0.7875
12	54280728	+	HNRNPA1				0.366667	0.819277	0.8	0.740741
12	54280730	+	HNRNPA1	0.847401	0.792593	0.929032	0.913175	0.919367	0.933859	0.879751		0.943723
12	54325150	+	COPZ1	0.791926	0.924116	0.971429	0.820027	0.959328	0.937908	0.984026	0.943262	0.983083
12	54325161	+	COPZ1	0.684813			0.581081	0.933232	0.84507	0.80597		0.9
12	55728324	-	CD63	0.0819672	0.0441176	0.0181818		0.056338	0.027933	0.0201182	0
12	55728980	-	CD63	0.854286			0.90207	0.834025	0.761905	0.77	0.545455
12	55817707	-	SARNP	0.822619	0.742857	0.923077	0.726415	0.888889	0.878049	0.941712	0.891892	0.959589
12	55817713	-	SARNP	0.8326	0.792308		0.840501	0.769153	0.754491	0.811017	0.842593	0.811421
12	55818032	+	ORMDL2	0.839667			0.807692	0.833333	0.836364	0.745098
12	55818053	+	ORMDL2	0.797297			0.943396	0.924138	0.972973
12	55966830	+	CDK2	0.792233	0.768108	0.750806	0.885228	0.83736	0.870984	0.87945	0.859662	0.927
12	55966847	+	CDK2	0.772009	0.679245	0.829268	0.789615	0.887029	0.830508	0.884298	0.929336	0.930527
12	55974067	+	RAB5B	0.714286				0.881988	0.932203
12	56041908	+	RPS26	0.836277	0.772461	0.86409	0.929233	0.905063	0.9576	0.942217	0.940275	0.972411
12	56041910	+	RPS26	0.716049		0.860104	0.590174	0.83542	0.849315	0.938629	0.807301	0.978723
12	56041912	+	RPS26	0.76		0.864198	0.756757	0.911877	0.909091		0.877193
12	56041956	+	RPS26				0.761905	0.863727		0.904163	0.847826	0.97619
12	56116590	+	RPL41	0.793651	0.844828	0.804348	0.943396	0.928517	0.959016	0.954545
12	56116605	+	RPL41	0.713859		0.879433	0.621951	0.886256	0.911392	0.945946	0.823529
12	56116650	+	RPL41	0.825092	0.771599	0.893993	0.877396	0.931247	0.934504	0.941671	0.881431	0.924695
12	56116699	+	RPL41	0.25	0.737928	0.537415	0.345365	0.619973	0.643076	0.856437	0.725197	0.848718
12	56116704	+	RPL41	0.703028	0.847859	0.865823	0.776736	0.85662	0.858132	0.943182	0.892023	0.950613
12	56116706	+	RPL41		0.916667	0.935897	0.552632	0.908349	0.848375	0.915937	0.935323	0.975904
12	56116723	+	RPL41	0.745455	0.811791	0.855856	0.919528	0.897231	0.937839	0.942643	0.930602	0.936351
12	56116736	+	RPL41					0.754325
12	56116741	+	RPL41	0.0535714			0.0104167	0.0768025	0.0127389
12	56158370	+	MYL6	0.810541	0.876884	0.810302	0.838264	0.811557	0.885277	0.734917	0.92497	0.868666
12	56158374	+	MYL6	0.548223	0.605585	0.648649	0.518551	0.727679	0.709199	0.65098	0.561808	0.680187
12	56158376	+	MYL6	0.371276	0.323712	0.210526	0.41559	0.313043	0.200658	0.163815	0.218211	0.325697
12	56158392	+	MYL6	0.698177			0.62	0.598291	0.630137	0.67		0.769231
12	56300337	-	CS	0.775763		0.848485	0.916197	0.945946	0.986842	0.9072	0.981132	1
12	56468582	+	SPRYD4	0.254237			0.671192	0.541237	0.692308	0.75	0.565217	0.706897
12	56522012	+	RBMS2	0.77025					0.923077
12	56522015	+	RBMS2	0.46268
12	56522039	+	RBMS2	0.746269
12	56630308	-	BAZ2A	0.752212	0.716981		0.917647	0.927374				0.934426
12	56636353	-	BAZ2A	0.561146		0.72549	0.833333	0.765766	0.747368	0.815685		0.860465
12	56636371	-	BAZ2A	0.861716	0.779412	0.876404	0.943396	0.943005	0.917808	0.922078	0.941176	0.979592
12	56645963	-	ATP5F1B	0.731183		0.765625	0.816514	0.837004	0.893617	0.921634		0.916619
12	56645977	-	ATP5F1B	0.572902			0.496835	0.881503	0.730769	0.857143		0.950617
12	56688028	-	PTGES3					0.714286	0.859375	0.823529		0.84507
12	56688161	-	PTGES3				0.769231	0.707692	0.763636	0.853463	0.811881	0.856
12	56688257	-	PTGES3	0.830032	0.77733	0.88253	0.933071	0.889536	0.93262	0.930534	0.898917	0.950231
12	56688278	-	PTGES3	0.765612	0.804124	0.841584	0.804348	0.951557	0.904348	0.87223		0.945665
12	56725259	-	NACA	0.766667			0.813692	0.876543	0.969697	0.984615		0.978726
12	56725260	-	NACA	0.738854	0.7625	0.787709	0.86853	0.876342	0.934705	0.901817	0.899306	0.948543
12	56725263	-	NACA	0.774064	0.835165	0.912088	0.834843	0.912587	0.926471	0.953634	0.928571	0.980117
12	56725265	-	NACA	0.774064	0.803681	0.841584	0.876153	0.858365	0.884058	0.865572	0.919786	0.929704
12	56725325	-	NACA					0.758621
12	56752320	-	PRIM1	0.769231	0.819672	0.902439	0.930699	0.926129	0.913793			0.953125
12	57230131	+	SHMT2	0.776125			0.898148	0.88		0.929577
12	57488089	+	MARS1	0.784615			0.849315	0.896641	0.852941	0.865979		0.66129
12	57488090	+	MARS1					0.759259
12	57488094	+	MARS1					0.818519	0.692308	0.881119		0.918605
12	57488096	+	MARS1	0.778846			0.829787	0.914008	0.915493	0.9319		0.869631
12	57520503	-	DDIT3			0.791045		0.803191		0.812623	0.7	0.769231
12	57520507	-	DDIT3					0.797297		0.896		0.844828
12	57520509	-	DDIT3					0.647059		0.777778
12	57520511	-	DDIT3	0.759123	0.734812	0.836773	0.873597	0.838283	0.884276	0.852713	0.920786	0.905794
12	57694148	+	OS9	0.914052	0.882353		0.887321	0.860308	0.933333	0.785097	0.881356	0.738824
12	57694154	+	OS9	0.891302	0.706522	0.844828	0.889607	0.738854	0.72807	0.452404	0.6	0.358828
12	57694155	+	OS9	0.789121			0.713757	0.795276	0.744186	0.683168		0.616667
12	57694158	+	OS9	0.897619	0.703704		0.938825	0.79476	0.835616	0.803755
12	63779857	+	RXYLT1	0.65625			0.90566	0.887218	0.9625	0.881356
12	64759382	-	GNS	0.842941			0.955908	0.791045	0.90099	0.906557
12	64759417	-	GNS	0.538166	0.564935		0.524676	0.541475	0.60452	0.39604
12	65169583	+	LEMD3	0.760417	0.75	0.824561	0.942536	0.894434		0.890625	0.902778	0.940476
12	66130752	-	LLPH	0.57377				0.705882	0.76087	0.869565		0.8
12	66130753	-	LLPH	0.778689	0.764368	0.833703	0.917857	0.896139	0.93602	0.882474	0.952547	0.97725
12	66130765	-	LLPH	0.761905	0.892308	0.933333		0.939535	0.892045	0.938272		0.915278
12	68687004	+	NUP107	0.821429	0.615385		0.910714	0.81137	0.77665	0.554607	0.592593	0.460784
12	68687009	+	NUP107	0.669811	0.831683	0.907104	0.742089	0.921835	0.940299	0.955081	0.916667	0.937601
12	68687010	+	NUP107			0.843137	0.619048	0.898936	0.742424			0.864865
12	68687023	+	NUP107	0.805556	0.815385	0.801887	0.763684	0.929779	0.825806	0.922826		0.82716
12	68687034	+	NUP107	0.74		0.898876	0.831325	0.900609	0.892857	0.913781	0.898551	0.910937
12	68808933	+	MDM2	0.7968	0.807692		0.937399	0.917763	0.919355	0.912133
12	68808937	+	MDM2	0.71875			0.843206	0.848485	0.87931
12	68809024	+	MDM2	0.556871	0.655238		0.712873	0.712187	0.808818
12	68809066	+	MDM2				0.421053	0.827869	0.872727
12	69470420	+	FRS2	0.799574	0.888889		0.919189	0.910626	0.907407	0.932798	0.909091	0.933333
12	69585492	+	CCT2	0.709149		0.905172	0.809804	0.91474	0.84466	0.911863	0.889764	0.892647
12	71664396	+	THAP2					0.79646
12	71686542	+	TMEM19	0.911957		0.784091	0.953922	0.91689	0.956811	0.954335	0.918033
12	71754895	+	RAB21	0.648957			0.741573	0.78	0.703704	0.518519
12	75480765	+	GLIPR1	0.7566			0.888777		0.931579
12	75480789	+	GLIPR1	0.799206			0.854369		0.92
12	75480814	+	GLIPR1	0.619926
12	75480859	+	GLIPR1	0.438596
12	75480890	+	GLIPR1	0.352941
12	75511610	-	KRR1	0.842893	0.789597	0.893443	0.952319	0.929295	0.93634	0.94695	0.944444	0.966267
12	75511627	-	KRR1	0.654437	0.697531		0.811555	0.879499	0.892857	0.922078	0.875	0.882145
12	75511635	-	KRR1	0.875	0.786127		0.939759	0.949117	0.965986	0.981818		0.978563
12	75511673	-	KRR1		0.712963		0.88	0.867021	0.923077
12	76031588	-	PHLDA1	0.6375	0.582		0.86122
12	76031598	-	PHLDA1	0.53274	0.326181		0.722284		0.684211	0.722301	0.771186
12	76084579	-	NAP1L1	0.670487		0.872093		0.938144	0.916667	0.935484	0.92	0.923077
12	76084714	-	NAP1L1				0.731343	0.792969	0.73913	0.722222
12	76348353	-	BBS10		0.533333			0.846154
12	76559802	-	OSBPL8	0.781818				0.896104				0.961538
12	76559808	-	OSBPL8	0.81986	0.784965	0.766234	0.960697	0.92	0.930636	0.943195	0.925373	0.966809
12	76764254	+	ZDHHC17	0.919334	0.780981	0.935252	0.986425	0.954688	0.952174	0.969901	0.881579	0.971861
12	77940168	+	NAV3	0.723962					0.916667
12	77940288	+	NAV3	0.773548					0.964286
12	77940293	+	NAV3	0.680564					0.911765
12	77940317	+	NAV3	0.680085
12	77940323	+	NAV3	0.787879
12	77940325	+	NAV3	0.663462
12	77940341	+	NAV3	0.747956					0.942857
12	77940362	+	NAV3	0.678571
12	77940380	+	NAV3	0.594203					0.882353
12	79690535	-	PAWR	0.69714			0.868918	0.900498	0.923077
12	79690562	-	PAWR	0.68			0.830189	0.878453	0.875
12	82358377	-	CCDC59	0.784416	0.790123	0.8	0.885057	0.851013	0.902778	0.883069	0.850575	0.887755
12	88035540	+	RLIG1					0.795181
12	88142377	+	TMTC3	0.625			0.8	0.917431	0.826667		0.92
12	89352497	-	DUSP6	0.696309	0.582721		0.837843		0.946809	0.853564	0.851727
12	91111473	-	LUM	0.648791						0.932038
12	93441901	-	UBE2N	0.774648			0.927835	0.946508	0.940299
12	93467519	+	MRPL42			0.730769	0.618557	0.802419		0.82177	0.777778	0.914885
12	93569848	+	SOCS2	0.6		0.673759	0.772727	0.828829	0.888889
12	95003680	-	NDUFA12					0.568627
12	95003682	-	NDUFA12					0.629032				0.903226
12	95003687	-	NDUFA12	0.810275	0.773879	0.797101	0.792439	0.8011	0.749057	0.715371	0.851282	0.793896
12	95073509	-	NR2C1				0.797468	0.867521		0.815385
12	95073531	-	NR2C1	0.809091	0.785714	0.84375	0.934432	0.923119	0.928251	0.926483	0.860759	0.94363
12	95073535	-	NR2C1	0.65121		0.84	0.778095	0.870941	0.893333	0.925394		0.897147
12	95474124	+	METAP2	0.747368				0.793872	0.833333	0.803571
12	95858948	+	SNRPF					0.72807		0.849057
12	95858975	+	SNRPF	0.755141	0.909774	0.929825	0.851985	0.893981	0.915612	0.89893	0.822917	0.906542
12	95858976	+	SNRPF					0.650485
12	95858999	+	SNRPF				0.757576	0.94359	0.958333	0.891346	0.890909	0.909682
12	95859012	+	SNRPF					0.828025		0.754386
12	95859019	+	SNRPF					0.72043
12	96035576	-	LTA4H					0.413265
12	96400496	-	CDK17	0.775928			0.952381	0.909804	1
12	98515591	+	TMPO	0.8	0.691589	0.7	0.790408	0.822314	0.7875	0.72936	0.78125	0.742316
12	98515595	+	TMPO					0.778689	0.797619	0.890909
12	98515648	+	TMPO	0.763636	0.810606		0.783395	0.920635	0.902128	0.878571	0.9	0.961473
12	98515659	+	TMPO	0.830566	0.793359	0.866972	0.907692	0.875923	0.936456	0.929721	0.929592	0.94074
12	98593650	+	SLC25A3	0.753623				0.738562
12	98593658	+	SLC25A3	0.856988	0.783784	0.852632	0.851611	0.953416	0.96124	0.953271	0.846154	0.957746
12	98593699	+	SLC25A3	0.764136	0.863636	0.877323	0.750767	0.906191	0.912903	0.902451	0.91317	0.965278
12	98593708	+	SLC25A3	0.316325	0.541667	0.646154	0.313406	0.511521	0.6	0.72381		0.79639
12	98593731	+	SLC25A3	0.635979	0.755319	0.837838	0.577622	0.934831	0.893617	0.958204	0.953488	0.977536
12	98644740	-	IKBIP	0.736434			0.690476	0.804348	0.647887
12	98644741	-	IKBIP	0.802623			0.731011	0.791045	0.758621
12	100200811	+	ACTR6	0.695652	0.728682	0.727273	0.78764	0.728407	0.795745	0.474456	0.691667	0.634288
12	100200812	+	ACTR6		0.459615	0.517647	0.652778	0.484875	0.578125	0.340313	0.586667	0.482515
12	100200813	+	ACTR6	0.413223	0.469298	0.458065	0.458964	0.363126	0.425134	0.332439	0.648649	0.567843
12	100200818	+	ACTR6	0.408451		0.671429	0.316667	0.631027	0.598214	0.515464		0.326923
12	100200819	+	ACTR6					0.693467
12	100200822	+	ACTR6	0.764427	0.819689	0.876106	0.815323	0.918121	0.876267	0.91239	0.75614	0.936528
12	100200826	+	ACTR6	0.728682	0.79888	0.772414	0.879057	0.915604	0.921296	0.902879	0.979167	0.956491
12	100267277	+	SCYL2					0.79661		0.918033
12	101877764	+	DRAM1	0.760827						0.930588
12	102120087	-	NUP37					0.625
12	102120091	-	NUP37	0.535714	0.454545		0.666667	0.698718	0.735632	0.710145
12	102120092	-	NUP37	0.135719	0.167453	0.142857	0.102987	0.141819	0.138792	0.0923311	0.189474	0.220592
12	102120227	+	PARPBP	0.6	0.791045	0.705882	0.831461	0.75	0.75817	0.869611	0.752	0.69391
12	102120255	+	PARPBP					0.510638				0.473684
12	103930467	+	HSP90B1	0.889874	0.9		0.883923	0.849741	0.875	0.764375	0.842105
12	103930498	+	HSP90B1	0.883453			0.797872			0.849315
12	103957147	-	UQCC6	0.903226	0.846685	0.794595	0.928058	0.899869	0.911602	0.941752	0.895449	0.967572
12	103965888	+	TDG					0.850847				0.730769
12	104138199	-	NFYB	0.797963			0.88172	0.885787	0.905405		0.921875
12	104286938	+	TXNRD1	0.789792	0.827586	0.781818	0.966378	0.928412	0.875	0.932091	0.929577	0.954655
12	104286952	+	TXNRD1	0.74743	0.840909	0.901961	0.981705	0.954248	0.837209	0.978947	0.960784	0.955694
12	104286995	+	TXNRD1	0.765075	0.865646	0.895238	0.920839	0.942446	0.883191	0.9761	0.92268	0.966401
12	104286998	+	TXNRD1	0.846306	0.899329		0.7	0.92203	0.789474		0.989583	0.977971
12	104287008	+	TXNRD1					0.732143
12	104287017	+	TXNRD1	0.737103			0.822785	0.932927	0.857143
12	104287022	+	TXNRD1	0.751357	0.835846	0.850798	0.931318	0.923715	0.879995	0.937284	0.935547	0.960236
12	104287040	+	TXNRD1	0.592112		0.788462	0.752728	0.895495	0.802705	0.897619	0.813333
12	104287049	+	TXNRD1	0.792808	0.962264	1	0.954888	0.946524	0.922802	0.974568	0.968354	0.979608
12	104287051	+	TXNRD1	0.833333					0.766355
12	104287055	+	TXNRD1	0.600137			0.758621	0.851613	0.742115	0.719298
12	104287056	+	TXNRD1	0.320483				0.730159	0.387565
12	104287057	+	TXNRD1	0.612999	0.848101		0.824074	0.888889	0.789524	0.870085	0.864407	0.916667
12	104287077	+	TXNRD1	0.0769231					0.00805351	0.0227052	0	0.0208333
12	104287093	+	TXNRD1	0.468465					0.591304
12	104287096	+	TXNRD1	0.219655			0.06		0.462451
12	104287102	+	TXNRD1	0.0894362			0.0458724	0.259259	0.166147	0.210526	0.186441
12	104287280	+	TXNRD1	0.516129					0.728395
12	104287322	+	TXNRD1	0.735461				0.962963	0.882667	0.890625	0.944444
12	104287324	+	TXNRD1	0.72					0.885496
12	104287342	+	TXNRD1						0.785714
12	104288718	+	TXNRD1						0.729412
12	104288867	+	TXNRD1	0.66129				0.878981	0.673611
12	104288902	+	TXNRD1						0.793651
12	104288925	+	TXNRD1	0.722908	0.847293	0.88	0.934426	0.88691	0.888795	0.925076	0.903586	0.936023
12	104288927	+	TXNRD1	0.640105	0.793256			0.857143	0.782896	0.891892	0.861446	0.904444
12	104288929	+	TXNRD1	0.746134	0.885417			0.942857	0.912643		0.943662	1
12	104288949	+	TXNRD1						0.488636
12	104986345	+	NOPCHAP1				0.703704	0.544776
12	105107715	+	WASHC4					0.741379
12	105236093	-	APPL2	0.653195			0.887097	0.72		0.941176	0.813559
12	106955879	+	TMEM263	0.385189	0.66087		0.640143	0.614311	0.731343	0.822238	0.882353	0.881283
12	106955909	+	TMEM263	0.573752	0.596154		0.544847	0.751371		0.895349
12	106955923	+	TMEM263	0.778467	0.831325		0.920636	0.912807	0.924242	0.920284	0.963855	1
12	107685814	+	PWP1				0.776119	0.908537	0.942308	0.983333
12	108731527	-	CORO1C	0.472066		0.646154	0.75119	0.789326	0.755319	0.814286
12	108857583	-	SSH1	0.763965	0.846939		0.942029	0.945783	0.898734
12	109097617	+	UNG		0.785714		0.930693	0.918987		0.961655		0.965517
12	109098207	+	UNG	0.773577	0.849057		0.9516	0.82716	0.95122	0.938381	0.92562	0.98
12	109098212	+	UNG	0.713594	0.820217		0.911263	0.832258	0.843137	0.886418	0.929825	0.887324
12	109573494	-	MMAB	0.71627	0.736111	0.859649	0.94226	0.890536	0.881818	0.878735	0.862385
12	110281240	+	ATP2A2	0.773585			0.903614	0.861446
12	110450278	-	ARPC3	0.571429			0.740311	0.792793	0.855072
12	110450279	-	ARPC3	0.915711	0.929204	0.960784	0.947745	0.945312	0.944904	0.924051	0.977528	0.72549
12	110468306	-	GPN3					0.838384		0.774648		0.877193
12	110468427	+	FAM216A	0.819111	0.798298	0.874576	0.913384	0.889428	0.927203	0.918145	0.922043	0.958931
12	110502095	-	VPS29					0.730337		0.677419
12	110502098	-	VPS29	0.811765	0.708333	0.789474	0.756757	0.790164	0.75	0.715619	0.81457	0.834627
12	110502101	-	VPS29	0.761905	0.616667		0.728814	0.725373		0.642667	0.675439	0.652489
12	110742914	-	PPP1CC					0.785185	0.921569	0.831169
12	112013131	-	TMEM116	0.915094	0.794521	0.846154	0.930774	0.917004	0.95811	0.946455	0.929412	0.923471
12	112013138	-	TMEM116				0.492308	0.465201	0.397849	0.587101		0.421978
12	112013143	-	TMEM116					0.526786
12	112013440	+	ERP29	0.681387	0.915789	0.890625	0.730096	0.925508	0.855422	0.940486	0.820896
12	112125558	+	TRAFD1	0.740981	0.831858		0.962264	0.918571	0.935065	0.91377		0.957447
12	112409560	-	RPL6				0.797619	0.920664	0.838983	0.874062	0.904762	0.831325
12	112409589	-	RPL6	0.687929	0.572254	0.86385	0.857965	0.756607	0.83739	0.744039	0.860215	0.726852
12	112409609	-	RPL6	0.761645	0.807339	0.822222	0.851433	0.916181	0.906977	0.941138	0.846329	0.922265
12	112409622	-	RPL6					0.790123
12	112409629	-	RPL6	0.777778			0.927273	0.931818	0.983051
12	112906995	+	OAS1				0.758065		0.810127		0.85989
12	113966317	-	RBM19				0.788462	0.765625
12	116738335	+	RNFT2					0.66129				0.588235
12	119178931	+	HSPB8	0.832598			0.82866	0.773148	0.903026	0.868571
12	119178965	+	HSPB8	0.734375
12	120438120	+	COX6A1	0.799014	0.906845	0.934343	0.774447	0.930706	0.933563	0.957658	0.856897	0.967721
12	120438123	+	COX6A1	0.522766	0.553574	0.689629	0.55339	0.70766	0.681973	0.712279	0.495261	0.849179
12	120438124	+	COX6A1	0.1716	0.304912	0.37766	0.220352	0.338614	0.279665	0.319074	0.206865	0.72281
12	120438125	+	COX6A1	0.121666	0.155644	0.134783	0.138424	0.197802	0.212301	0.375667	0.158743	0.385643
12	120438126	+	COX6A1	0.0367881	0.148148	0.10101	0.0590845	0.116183	0.111111	0.150538	0.0981338	0.1875
12	120446348	-	TRIAP1				0.777778	0.870759	0.806452
12	120446352	-	TRIAP1	0.80707	0.731092	0.85	0.892988	0.901838	0.935065	0.947368	0.913043	0.908333
12	120446356	-	TRIAP1	0.794521	0.661538		0.908736	0.866131	0.743056		0.344828	0.675
12	120446368	-	TRIAP1				0.571429	0.880623	0.857143	0.980392		0.921053
12	120446381	-	TRIAP1	0.784767	0.794358	0.858034	0.922094	0.905932	0.928631	0.925971	0.952609	0.954862
12	120446468	+	GATC	0.512821		0.518519	0.501337	0.504997	0.597701	0.464286		0.37037
12	120446473	+	GATC	0.635896	0.677778	0.729323	0.697842	0.681755	0.738676	0.630681	0.814815	0.755322
12	120446476	+	GATC				0.712061	0.654596	0.5			0.673684
12	120446477	+	GATC	0.924731	0.897158	0.878505	0.953252	0.879624	0.789116	0.801316	0.744	0.889477
12	120496122	+	DYNLL1	0.511313			0.609127	0.840467	0.875	0.87037	0.8	0.852273
12	120534377	+	RNF10	0.839152	0.796053	0.883495	0.889083	0.948634	0.964029	0.965689	0.956989	0.983562
12	120581402	-	POP5	0.683181	0.758621	0.694915	0.905594	0.793255	0.805031	0.891317	0.796117	0.835232
12	120687158	+	MLEC	0.702324	0.688073		0.784647	0.647887	0.853801	0.557672	0.780142	0.706349
12	120687159	+	MLEC	0.837945	0.726027		0.881402	0.767213	0.807339	0.899083	0.859504	0.755814
12	120687162	+	MLEC	0.428571	0.409836		0.565217	0.196262	0.231579	0.211268	0.161616	0.275862
12	120687165	+	MLEC	0.775325	0.6		0.827831	0.547619	0.559585	0.667384	0.551724	0.591683
12	121016495	-	C12orf43	0.537313		0.89899	0.482759	0.866013	0.888889	0.929825	0.82	0.957627
12	121038975	-	OASL	0.505155	0.756033			0.929204	0.95082		0.906341	0.95
12	121038977	-	OASL	0.46988	0.706019			0.912088	0.890244		0.807918	0.955005
12	121580249	-	KDM2B					0.646512	0.545455			0.624902
12	121888772	+	PSMD9	0.784615				0.936047
12	122226015	-	DIABLO	0.756932			0.84107	0.833333	0.844828
12	122527249	+	KNTC1	0.831249	0.775026	0.699678	0.960216	0.900865	0.951756	0.919304	0.917915	0.938088
12	122527254	+	KNTC1		0.845361	0.795455	0.786667	0.881579	0.869048	0.91369	0.805556	0.943988
12	122974797	+	OGFOD2				0.769231	0.89881				0.96
12	122980704	+	ARL6IP4					0.741007
12	123271812	-	CDK2AP1	0.79798	0.951613			0.869565	0.896552	0.932773		0.967949
12	123384092	+	KMT5A		0.886792	0.790123		0.927461	0.971698			0.957832
12	124863892	-	SCARB1				0.701094	0.796875		0.919355
12	124914591	-	UBC	0.385923	0.455882	0.725806	0.360544	0.762069	0.615871	0.61039	0.817308	0.764706
12	124914606	-	UBC	0.392405			0.419355	0.928854	0.625	0.846154
12	124914621	-	UBC	0.490296						0.943466
12	124914650	-	UBC	0.782184	0.88366	0.900839	0.925756	0.932482	0.908952	0.948655	0.952488	0.973341
12	124914656	-	UBC	0.777778	0.877193	0.904255	0.944444	0.955714	0.933649	0.955056	0.910714	0.981424
12	124989117	-	DHX37	0.808219	0.724638		0.951456	0.898305	0.872093	0.958763		0.94494
12	130872068	+	RAN	0.688707	0.855769	0.929412	0.674633	0.857284	0.883436	0.922414	0.875	0.942289
12	132829050	-	GOLGA3	0.799299		0.724138	0.920987	0.921429	0.951807	0.914634
13	20773948	-	EEF1AKMT1					0.755906
13	20902767	-	XPO4					0.796875
13	21061549	-	LATS2	0.790196			0.935084	0.888889	0.916667	0.923247	0.807018
13	21176667	+	MRPL57	0.785217	0.909908		0.906841	0.863428	0.878571	0.909988	0.926108	0.90438
13	24922827	-	CENPJ	0.833333	0.772727	0.799283	0.890864	0.878099	0.915423	0.961675	0.881781	0.962132
13	25287486	-	MTMR6	0.791274	0.962963		0.923077	0.935593	0.961039		0.953846	0.968085
13	26221804	-	RNF6	0.772086	0.815189	0.7375	0.952877	0.895652	0.835294	0.931003	0.90566	0.953059
13	27251337	+	RPL21				0.633803	0.761905		0.803279	0.737705
13	27251338	+	RPL21				0.572917	0.659615		0.711864	0.703125
13	27251362	+	RPL21	0.849859	0.753236	0.917258	0.949907	0.915557	0.97076	0.940587	0.946363	0.911885
13	27251584	+	RPL21	0.792726	0.879285	0.89	0.934242	0.938424	0.931429	0.86235	0.950464	0.98349
13	27251588	+	RPL21	0.754295	0.884793		0.925726	0.903114	0.942857	0.875308	0.938272	0.937997
13	27270830	+	RASL11A	0.734573			0.945455	0.861878	0.873239	0.810961	0.893333
13	27450186	-	MTIF3	0.775281				0.896907			0.988095
13	27450533	-	MTIF3	0.753086			0.881699	0.933198	0.95082	0.989362	0.948387	0.996094
13	27450536	-	MTIF3	0.711111			0.819927	0.938824		0.924242	0.926102	0.977478
13	27450538	-	MTIF3	0.79646	0.813559		0.920513	0.904234	0.969231	0.929293	0.941606	0.967889
13	28659161	+	POMP	0.77193				0.84022		0.480769	0.642487	0.750173
13	30465910	-	HMGB1	0.91341	0.910314	0.75	0.896919	0.88033	0.815261	0.84375	0.75	0.783784
13	31161945	-	HSPH1	0.799745	0.842246	0.941788	0.920245	0.908637	0.92004	0.936842	0.950202	0.963608
13	31161975	-	HSPH1	0.560606			0.649123	0.822511
13	31162001	-	HSPH1		0.627451			0.806075		0.705128	0.754386
13	33285755	-	STARD13	0.77675			0.910999
13	36999307	-	ALG5	0.797832			0.902692	0.878193	0.893333	0.897959	0.891026	0.908046
13	37000782	+	EXOSC8		0.781022		0.9	0.864865	0.845238	0.885049	0.727273	0.910711
13	37000803	+	EXOSC8	0.878378	0.746269	0.891892	0.938053	0.903034	0.923077	0.843299	0.916608	0.908696
13	37000804	+	EXOSC8	0.909091	0.770833	0.9	0.942617	0.916579	0.79661	0.897811	0.891609	0.899251
13	38349859	+	UFM1	0.78468	0.856787	0.805808	0.789165	0.767301	0.820311	0.811491	0.898904	0.89434
13	38349902	+	UFM1	0.790969		0.905405	0.870639	0.952532	0.909091	0.934066	0.8475	0.925532
13	38349906	+	UFM1	0.687318			0.590488	0.921387	0.818182	0.879518	0.819277	0.892742
13	39038061	-	PROSER1			0.815789	0.9515	0.843913	0.887755	0.797514	0.863122	0.923851
13	39038086	-	PROSER1	0.639943	0.539888	0.533333	0.647893	0.62149	0.673797	0.33816	0.524138	0.477216
13	40771152	-	MRPS31	0.724638	0.887218	0.856115	0.806068	0.935484	0.894737	0.919482	0.923007	0.956827
13	40771174	-	MRPS31	0.782051	0.741379	0.872483	0.836983	0.921376	0.912281	0.965058	0.895238	0.978831
13	40771211	-	MRPS31		0.909091		0.907692	0.85061				0.766667
13	41019302	-	ELF1		0.532258	0.782946	0.789931		0.911699	0.792453	0.819672	0.804212
13	41019316	-	ELF1		0.69063	0.746491	0.88287	0.89243	0.891069	0.855264	0.823621	0.836311
13	41019324	-	ELF1		0.731959	0.701754	0.838889	0.8875	0.851528	0.853659	0.823158	0.865062
13	41019333	-	ELF1		0.720317	0.83758	0.867091	0.858537	0.91195	0.920795	0.843996	0.882536
13	41019343	-	ELF1				0.842105		0.882353		0.796296	0.819856
13	41019366	-	ELF1			0.76				0.858696	0.765306	0.851473
13	44436847	-	TSC22D1	0.777282	0.75		0.867155	0.797468	0.849057		0.880597
13	44989442	-	NUFIP1	0.737521	0.815152	0.846154	0.911646	0.899614	0.976562	0.928175	0.885572	0.95375
13	44989471	-	NUFIP1	0.777218	0.788269	0.820144	0.931436	0.903035	0.923803	0.914124	0.951734	0.95378
13	44989558	+	GPALPP1	0.779661				0.89011
13	44989566	+	GPALPP1	0.787079	0.837838	0.86755	0.911516	0.918013	0.919307	0.938836	0.880095	0.962549
13	45341101	-	TPT1	0.349398			0.135417	0.700809	0.792453			0.491228
13	45341106	-	TPT1	0.561707	0.564706	0.921739	0.401793	0.847334	0.859031	0.509804	0.697732	0.717647
13	45341117	-	TPT1	0.741064	0.578947	0.741379	0.410139	0.816044	0.861789		0.413462	0.364865
13	45341123	-	TPT1	0.611823			0.22	0.696356			0.522124
13	45341210	-	TPT1	0.754717	0.861111		0.853211	0.886468	0.844828	0.949104	0.94186	0.977183
13	48037726	+	NUDT15				0.763441	0.68559		0.783333
13	48233185	+	ITM2B	0.795455			0.675908	0.808642		0.746032
13	48413118	-	LPAR6	0.693548			0.873082			0.888425	0.884712	0.885869
13	49110305	+	FNDC3A	0.713091			0.67136			0.502701
13	49110306	+	FNDC3A	0.691796			0.532099			0.585751
13	49110307	+	FNDC3A	0.734887			0.734389			0.586003
13	49110308	+	FNDC3A	0.826772			0.704482			0.858841
13	49110310	+	FNDC3A	0.75			0.693548
13	49110324	+	FNDC3A	0.599473	0.734043		0.696841	0.847185	0.868613	0.894805	0.794118	0.870907
13	49444033	-	CAB39L	0.793103				0.915254
13	49444039	-	CAB39L	0.753577			0.948052	0.914773		0.981481	0.981132
13	49444048	-	CAB39L	0.802938	0.79661		0.984127	0.90625			0.892857
13	49444057	-	CAB39L	0.777778
13	49444062	-	CAB39L	0.727733	0.930233		0.912367	0.887608	0.901099	0.915254	0.901786	0.942308
13	49691459	-	EBPL	0.736842			0.928467	0.925311
13	52455482	+	CKAP2	0.745098	0.815217			0.865714		0.91093	0.890909	0.890835
13	52652842	+	SUGT1	0.783784	0.891538	0.945455	0.753846	0.923611	0.947368	0.947431	0.963964	0.98602
13	72727923	+	BORA	0.673913	0.782946	0.732143	0.774172	0.731603	0.7875	0.777778	0.878979	0.934141
13	72727924	+	BORA					0.541985
13	72781917	-	DIS3					0.744027
13	72781920	-	DIS3					0.76555				0.722222
13	73059005	+	KLF5	0.781623	0.79687		0.878788	0.87041	0.880036	0.866643	0.865758
13	75760700	+	LMO7				0.760417		0.893617	0.827586	0.835714
13	75760721	+	LMO7				0.32716		0.649485	0.446154	0.673469
13	77027196	-	FBXL3	0.742138	0.816794		0.780488	0.785075		0.886792		0.774648
13	78659163	-	OBI1	0.797059	0.914062		0.955752	0.944056	0.97561	0.966942		0.971698
13	79406255	-	RBM26	0.883419	0.929577	0.796296	0.944697	0.936407	0.952381	0.962025	0.899225
13	85799386	-	SLITRK6						0.90625		0.789474
13	97222304	+	MBNL2					0.711864
13	97222313	+	MBNL2	0.923126	0.769231		0.909091	0.918182	0.931034			0.964746
13	97222326	+	MBNL2	0.854685	0.762829	0.893333	0.928286	0.904936	0.906977	0.826923	0.915028	0.96191
13	97222352	+	MBNL2	0.806022	0.786885		0.850794	0.927393	0.923077	0.9	0.850575	0.941176
13	97222358	+	MBNL2	0.728261			0.681818	0.777778			0.830508
13	102798974	-	POGLUT2				0.727273	0.910847		0.983048		0.945946
13	102799144	+	BIVM	0.764151			0.933093	0.948187				0.9476
13	102846089	+	ERCC5	0.791092			0.945023	0.873156	0.956522	0.93913	0.91195	0.962051
13	102846100	+	ERCC5	0.684211			0.821429	0.924528		0.94		0.961755
13	102846116	+	ERCC5	0.745098				0.862069				0.942222
13	106568156	-	ARGLU1	0.738685	0.708861		0.734749	0.785263	0.802817
13	109786576	-	IRS2	0.781818
13	110307157	-	COL4A1	0.56937				0.814394	0.714286
13	110615545	+	NAXD	0.774427	0.738095		0.926665	0.891026	0.931034		0.900476	0.880387
13	112588169	-	TUBGCP3	0.743119	0.928571		0.950617	0.938053	0.953271		0.916667
13	113208667	-	PCID2	0.771429			0.810526	0.933735
14	20455244	+	APEX1	0.861521	0.830289	0.811594	0.855823	0.860573	0.873125	0.789102	0.88959	0.862369
14	20455299	+	APEX1				0.712329	0.953571		0.941176
14	20684591	+	ENSG00000259171	0.78125			0.862738	0.939024	0.901408	0.931624
14	20990003	+	METTL17		0.80303	0.666667	0.86949	0.887868	0.924051	0.904701		0.95415
14	21269408	-	HNRNPC	0.378788	0.305263		0.227056	0.381279	0.485714	0.3705		0.456119
14	21269415	-	HNRNPC	0.773297	0.668371	0.552941	0.804248	0.749885	0.697452	0.638116	0.4375	0.729365
14	21476647	-	RAB2B	0.873418	0.742424		0.915389	0.885714	0.951456	0.901961
14	21476859	-	RAB2B				0.775	0.845455				0.985075
14	21511254	-	METTL3		0.788462		0.951923	0.928205	0.958333	0.947799
14	21511296	-	METTL3				0.705882	0.84058		0.842105
14	22589161	-	DAD1	0.747731		0.875	0.789741	0.815789	0.79021	0.931091	0.894737	0.958932
14	22589175	-	DAD1	0.837727	0.619048	0.914634	0.835294	0.781145	0.792746	0.860624	0.893805	0.945881
14	22589180	-	DAD1				0.75	0.886792
14	22589222	-	DAD1	0.620417	0.836538		0.565277	0.894825	0.879121	0.930882	0.9	0.931034
14	22589229	-	DAD1	0.754184	0.915254		0.690484	0.910233	0.921147	0.946129	0.868852	0.966292
14	22589230	-	DAD1	0.73141	0.87963		0.720126	0.927449	0.916279	0.941126	0.921875	0.964912
14	22598293	+	ABHD4	0.77137			0.912311	0.874494	0.816036	0.845811
14	22598294	+	ABHD4	0.858824			0.87395	0.968254	0.798561
14	22598307	+	ABHD4	0.547619			0.847794		0.798611	0.912281
14	22766677	+	OXA1L				0.783019	0.96732	0.935897	0.972222		0.981132
14	22829910	+	MRPL52	0.648928			0.689039	0.943089	0.818182	0.989899		0.972603
14	22929367	-	PRMT5	0.852273	0.847222	0.828877	0.825653	0.807246	0.888298	0.783642	0.853333	0.878099
14	22929370	-	PRMT5					0.566372		0.565217		0.797468
14	22957117	-	HAUS4	0.767857		0.915663	0.90768	0.888087	0.944444			0.944007
14	22976804	-	AJUBA	0.717647			0.937799	0.960784	0.934783	0.91648	0.925532
14	22982613	-	AJUBA	0.591241	0.62963		0.590698	0.602015	0.614634	0.669108	0.758065	0.883652
14	23010129	-	C14orf93	0.746835	0.902174	0.868421	0.899264	0.935329	0.95	0.96416	0.952756	0.941075
14	23034807	-	PSMB5				0.428571	0.907563
14	23034881	-	PSMB5	0.372841			0.542134	0.615721	0.605042	0.735895
14	23035133	-	PSMB5				0.645161	0.927711
14	23035224	-	PSMB5				0.794907	0.887324	0.887097
14	23071579	-	ACIN1	0.758621	0.871795		0.881905	0.920177	0.884615	0.954555		0.976259
14	23095542	+	C14orf119	0.777542	0.825581		0.823021	0.908072	0.888889	0.773718	0.842105	0.845054
14	23095550	+	C14orf119	0.865209	0.846904	0.716667	0.904422	0.884228	0.774436	0.801162	0.853403	0.882223
14	23095563	+	C14orf119	0.782689	0.862263	0.860656	0.921628	0.884072	0.937336	0.941326	0.938084	0.966071
14	23321960	+	PABPN1				0.942857	0.775701	0.844828	0.919355
14	23321979	+	PABPN1				0.732394
14	23636367	+	DHRS2	0.666667	0.794118	0.741007	0.820892	0.808864	0.913043	0.828055	0.882812
14	23953772	+	DHRS4	0.662963	0.830357		0.712128	0.911612	0.86875	0.947917	0.932584	0.981076
14	23953789	+	DHRS4				0.594203
14	24216063	-	MDP1	0.730769			0.835052	0.946768
14	24232454	+	GMPR2	0.797743	0.790064	0.809091	0.953693	0.89692	0.935435	0.876019	0.9	0.96819
14	24232629	+	GMPR2	0.754717			0.786517	0.912162
14	24299842	+	NOP9	0.736842			0.968818	0.852	0.921875	0.981481		0.928592
14	24299863	+	NOP9	0.735849			0.68245	0.873786
14	30559160	+	G2E3				0.657143	0.862069	0.965517	0.956443
14	30622319	+	SCFD1	0.713912	0.78932	0.808436	0.880076	0.841863	0.89333	0.89224	0.905104	0.930196
14	31420548	-	HEATR5A	0.824921	0.761364		0.848521	0.813679	0.789744	0.88327	0.822917	0.830189
14	31457433	-	ENSG00000203546	0.678571			0.767682	0.856322	0.912281	0.89078
14	31457435	-	ENSG00000203546	0.825463	0.795699		0.9333	0.888068	0.895522	0.926909		0.945836
14	32077074	+	ARHGAP5		0.819277		0.616391	0.652459	0.755556	0.74796	0.925926
14	34462238	-	SPTSSA				0.620668	0.880952	0.846154
14	34539666	-	EAPP	0.78293	0.763158	0.867925	0.911598	0.926123	0.875912	0.964605	0.931034
14	34539686	-	EAPP	0.79758	0.736841	0.877551	0.929492	0.888158	0.926369	0.873812	0.937063	0.930197
14	34539692	-	EAPP	0.731707			0.894861	0.884679	0.913043	0.909091		0.861702
14	34539697	-	EAPP	0.769231	0.810345		0.817204	0.905039	0.932203	0.945455		0.92562
14	34539721	-	EAPP	0.825	0.825346	0.788462	0.936601	0.886525	0.902892	0.957532	0.884444	0.963518
14	34630158	-	SNX6	0.792793	0.849057		0.832673	0.83208	0.924528
14	34714555	-	CFL2	0.783027			0.875024	0.858093	0.884615
14	34714571	-	CFL2	0.631579			0.833333	0.756757
14	34714593	-	CFL2	0.784722	0.763636		0.922815	0.895131	0.947368
14	34983073	+	SRP54	0.794292		0.827434	0.906972	0.891107	0.932617	0.923233	0.857143	0.942665
14	35046460	+	FAM177A1	0.777778			0.877778
14	35122264	-	PPP2R3C	0.769231			0.667935	0.684564	0.8			0.784091
14	35122547	+	PRORP	0.820023	0.75138	0.853994	0.938613	0.921943	0.950734	0.940943	0.952562	0.967215
14	35122568	+	PRORP	0.702899	0.84	0.68	0.899799	0.890995	0.876289	0.905142	0.933333	0.913786
14	35122579	+	PRORP	0.702703	0.780488	0.846154	0.847518	0.888337	0.863248	0.925725	0.940299	0.91613
14	35122606	+	PRORP				0.926316	0.758065
14	35122607	+	PRORP					0.746667
14	35292361	+	PSMA6	0.86			0.582524	0.878431	0.813953	0.866667		0.682692
14	35292362	+	PSMA6				0.841463	0.8625	0.829545			0.717172
14	35292364	+	PSMA6				0.633333	0.753623
14	35292384	+	PSMA6	0.847077			0.817393	0.778443	0.691176	0.885965	0.931034	0.931732
14	35292398	+	PSMA6	0.773333			0.829787	0.930636	0.903846			0.866667
14	35292407	+	PSMA6	0.73139	0.794872	0.745763	0.764884	0.741557	0.698398	0.648377	0.816993	0.752213
14	35292431	+	PSMA6				0.824074	0.894309		0.763636		0.865079
14	35292457	+	PSMA6	0.364964		0.865672	0.470746	0.836207	0.806818	0.91054	0.792453	0.899387
14	35292462	+	PSMA6	0.6			0.548449	0.885714	0.824	0.905263		0.952731
14	35403790	-	NFKBIA				0.902098		0.785714	0.873106
14	35404747	-	NFKBIA				0.789474
14	35404749	-	NFKBIA	0.755017	0.765432		0.869592	0.857843	0.883495	0.842639
14	36320631	-	MBIP	0.681818	0.903226	0.740741	0.833004	0.920721	0.878788	0.969231	0.923077	0.96
14	39103158	-	SEC23A	0.78933			0.95236	0.953368		0.949425	0.94
14	39114334	+	GEMIN2				0.467532	0.680511				0.925926
14	49586349	-	RPS29	0.797619			0.87027	0.875445	0.945455
14	49586401	-	RPS29					0.644068
14	49586403	-	RPS29	0.75	0.807099	0.791667	0.834783	0.752788	0.830688	0.881423	0.854701	0.836905
14	49586404	-	RPS29	0.716874	0.452632	0.6375	0.646483	0.689389	0.631591	0.364509	0.693467	0.533931
14	49586409	-	RPS29	0.509804	0.636364		0.292135	0.741758	0.76	0.824561	0.683333	0.90696
14	49586410	-	RPS29	0.669565	0.714286	0.753623	0.652653	0.846667	0.755187	0.905816	0.77193	0.850036
14	49586411	-	RPS29	0.795596	0.811168	0.898955	0.838432	0.905413	0.911119	0.95122	0.865313	0.968277
14	49586412	-	RPS29	0.802476	0.793581	0.92599	0.864328	0.910612	0.919639	0.945086	0.91697	0.982492
14	49598975	+	LRR1					0.873563	0.851852			0.767857
14	49598979	+	LRR1					0.784314	0.653846			0.583333
14	49620583	-	RPL36AL	0.433333			0.531646	0.678161	0.38	0.679245		0.859155
14	49620599	-	RPL36AL	0.712843	0.7933	0.732143	0.795615	0.790666	0.72033	0.871662	0.860861	0.84334
14	49620605	-	RPL36AL	0.616822	0.683544		0.5625	0.68	0.705882	0.805195		0.79661
14	49620801	+	MGAT2	0.847899	0.784	0.873494	0.944704	0.905415	0.955157	0.942989	0.958919	0.925092
14	49688207	-	POLE2		0.754098	0.791367	0.771094	0.717668	0.697917	0.947917	0.818182	0.918367
14	49688212	-	POLE2		0.933333	0.885246	0.697368	0.944793	0.962025	1	0.925926	0.977286
14	49688213	-	POLE2		0.8125	0.846154	0.663028	0.867014	0.878049	0.949153	0.951613	0.95
14	49852786	-	NEMF	0.78749			0.778041	0.820423	0.848684	0.90411
14	49852820	-	NEMF					0.60241
14	49892995	+	ARF6	0.660565			0.90625	0.821782	0.875	0.863636
14	50668306	-	SAV1	0.794317	0.824678	0.783333	1	0.919717	0.923077	0.883117	0.876	0.942308
14	50668331	-	SAV1	0.724138	0.792451			0.905956				0.980392
14	50668336	-	SAV1	0.754718	0.853218	0.907895	0.962963	0.913717	0.917808	0.939024	0.887931	0.975
14	50668337	-	SAV1	0.69863				0.827273
14	50668338	-	SAV1	0.799665	0.83871	0.869565	0.948454	0.909986	0.960227		0.850575
14	51240247	+	TMX1	0.775576	0.780233	0.785714	0.93764	0.860611	0.925187	0.880858	0.866279	0.919533
14	51651982	+	FRMD6	0.778604				0.907692	0.91358
14	51651985	+	FRMD6	0.731882
14	52707203	+	PSMC6	0.712487	0.79798		0.65522	0.754595	0.739645	0.721649	0.816901	0.84
14	52707232	+	PSMC6					0.610738		0.901235
[truncated: 14,757 more rows]

## Sheet: 5. Low m6Am (histone)
Note: only m6Am sites >= 50 reads mapped are shown.
Chr	Position (hg38, 1-based)	Strand	gene	Histone gene cluster	CCD841	HCT116	K562	HepG2	HEK293T	HEK293T_FTOKO	HEK293T_PCIF1KO	A549	Huh7	HT29	Jurkat
1	149812352	-	H2BC18	1q21.1-2					0.015873		0	0.0555556
1	149812360	-	H2BC18	1q21.1-2					0.711538		0
1	149812370	-	H2BC18	1q21.1-2	0.517573	0.605215	0.706622	0.744614	0.706579	0.778237	0.00605589	0.772454	0.827266	0.801317	0.694319
1	149832655	+	H4C14	1q21.1-2					0.860697			0.881579	0.865854		0.828571
1	149832657	+	H4C14	1q21.1-2		0.815871	0.791367	0.911905	0.853257	0.879732	0.00119048	0.887314	0.93095	0.921241	0.854751
1	149861159	-	H4C15	1q21.1-2		0.805825	0.816901	0.942623	0.874627	0.825151	0.00535176	0.899977	0.866978	0.941799	0.819811
1	149861161	-	H4C15	1q21.1-2					0.83156		0	0.875	0.846154		0.802157
1	149886682	-	H2BC21	1q21.1-2	0.704694	0.608085	0.735825	0.89206	0.870436	0.900552	0.00567399	0.847026	0.894111	0.860637	0.805837
1	149886918	+	H2AC20	1q21.1-2	0.730053	0.535158	0.548188	0.898841	0.825375	0.868619	0.00342663	0.841075	0.808141	0.724048	0.737198
1	149886919	+	H2AC20	1q21.1-2	0.864671	0.800286	0.771451	0.91364	0.910481	0.925341	0.00435534	0.920176	0.94893	0.915398	0.904029
1	149886924	+	H2AC20	1q21.1-2	0.45614	0.592684	0.739669	0.617878	0.778786	0.809158	0.00482724	0.785305	0.871526	0.626878	0.791833
1	149887961	-	H2AC21	1q21.1-2		0.612245	0.777778	0.462194	0.769697	0.641509	0	0.826087	0.90411	0.724762	0.816615
1	149887963	-	H2AC21	1q21.1-2	0.658271	0.64244	0.742555	0.845735	0.80184	0.870391	0.00500804	0.843306	0.885777	0.837607	0.834473
1	149886653	-	H2BC21	1q21.1-2					0.949153
6	26017785	-	H1-1	6p22.1-2									0.831779
6	26020456	+	H3C1	6p22.1-2	0.659226	0.567629	0.8		0.795217	0.862446	0.00281503	0.837963	0.84064	0.830961	0.689695
6	26021607	+	H4C1	6p22.1-2					0.795699				0.836364		0.85502
6	26021649	+	H4C1	6p22.1-2	0.644589	0.621057	0.752326	0.815083	0.767436	0.784749	0.00456035	0.774846	0.809587	0.864565	0.819745
6	26027281	-	H4C2	6p22.1-2	0.578947	0.641509	0.715909	0.794082	0.76556	0.827703	0.00294118	0.795505	0.869578	0.899856	0.796548
6	26027341	-	H4C2	6p22.1-2					0.901639
6	26032080	-	H3C2	6p22.1-2					0.111111
6	26032081	-	H3C2	6p22.1-2				0	0.0829146	0.0384615	0	0.0196078
6	26032097	-	H3C2	6p22.1-2	0.671875	0.725581	0.766667	0.810398	0.880466	0.867125	0.0102647	0.881696	0.921263	0.792099	0.843553
6	26032099	-	H3C2	6p22.1-2	0.555848	0.603603	0.714562	0.802339	0.77528	0.828096	0.00469357	0.763292	0.836367	0.857462	0.77521
6	26032122	-	H3C2	6p22.1-2					0.9625
6	26033616	-	H2AC4	6p22.1-2				0.746254	0.586667	0.827435		0.704918			0.671469
6	26033782	+	H2AC4	6p22.1-2								0.66	0.830769
6	26043711	-	H2BC3	6p22.1-2	0.347222			0.695942				0.72038	0.818621	0.647638
6	26043951	+	H2AC5P	6p22.1-2				0.868687					0.889676
6	26045381	+	H3C3	6p22.1-2									0.913506
6	26045384	+	H3C3	6p22.1-2	0.52666			0.770658				0.731277	0.808227	0.822608	0.680063
6	26045386	+	H3C3	6p22.1-2	0.612			0.766176				0.894039	0.93005	0.889143	0.867244
6	26056456	-	H1-2	6p22.1-2	0.626374		0.766667	0.534083	0.805687	0.795455	0		0.896104		0.8375
6	26056470	-	H1-2	6p22.1-2	0.78043	0.667796	0.822549	0.860927	0.839873	0.866346	0.00532629	0.855576	0.933054	0.869586	0.783987
6	26103933	+	H4C3	6p22.1-2	0.759596	0.740071	0.763042	0.898862	0.821973	0.862951	0.00967584	0.873557	0.920683	0.896898	0.85716
6	26103939	+	H4C3	6p22.1-2					0.173913
6	26103941	+	H4C3	6p22.1-2					0.745098						0.8125
6	26103972	+	H4C3	6p22.1-2					0.0363636
6	26103974	+	H4C3	6p22.1-2							0.04
6	26103984	+	H4C3	6p22.1-2					0.0714286		0.03125
6	26103985	+	H4C3	6p22.1-2					0.038961		0.0515464
6	26104035	+	H4C3	6p22.1-2							0.0121951
6	26104040	+	H4C3	6p22.1-2				0.037037	0		0.003125
6	26104041	+	H4C3	6p22.1-2							0
6	26104042	+	H4C3	6p22.1-2							0
6	26104050	+	H4C3	6p22.1-2							0
6	26104086	+	H4C3	6p22.1-2					0.673077
6	26104136	+	H4C3	6p22.1-2					0.870968
6	26104146	+	H4C3	6p22.1-2			0.895522		0.904762			0.910714
6	26108135	-	H1-6	6p22.1-2							0.03125				0.79
6	26123748	-	H2BC4	6p22.1-2					0.870968						0.831169
6	26123792	-	H2BC4	6p22.1-2					0.835616
6	26123921	-	H2BC4	6p22.1-2				0.122222	0.373494
6	26123923	-	H2BC4	6p22.1-2	0.596774	0.62341	0.729032	0.735801	0.882674		0	0.876623	0.865756	0.6857	0.843038
6	26123925	-	H2BC4	6p22.1-2		0.594203	0.7375	0.804348	0.868014		0.0172414	0.857143	0.905786	0.821782	0.83223
6	26123973	-	H2BC4	6p22.1-2				0.905405	0.883117
6	26124124	+	H2AC6	6p22.1-2			0.810345		0.909091
6	26124173	+	H2AC6	6p22.1-2	0.732143		0.764368	0.79661	0.838889		0.0103093	0.89404	0.864664		0.72104
6	26156331	+	H1-4	6p22.1-2		0.520548	0.634921	0.669946	0.591806	0.594595	0.00409836	0.632075	0.722222	0.785714	0.6
6	26156341	+	H1-4	6p22.1-2					0.78481
6	26158122	+	H2BC5	6p22.1-2	0.747522	0.66911	0.825148	0.895541	0.851785	0.883139	0.00423501	0.883629	0.921763	0.855973	0.828145
6	26158125	+	H2BC5	6p22.1-2	0.709204	0.675872	0.800413	0.840512	0.795029	0.853025	0.00406797	0.852822	0.927719	0.849116	0.82882
6	26158133	+	H2BC5	6p22.1-2					0.443299
6	26158154	+	H2BC5	6p22.1-2	0.186441	0.262295	0.48	0.116405	0.538462	0.385965	0	0.540541		0.594937	0.802817
6	26158155	+	H2BC5	6p22.1-2				0.0107527
6	26158158	+	H2BC5	6p22.1-2	0.0328947	0.0989011	0.0649351	0.0171823	0.136929	0.0923077	0	0.0833333		0.213483	0.391892
6	26158161	+	H2BC5	6p22.1-2				0.0326087	0.294872
6	26158185	+	H2BC5	6p22.1-2					0.0153846
6	26158282	+	H2BC5	6p22.1-2					0.911765			0.848485			0.8
6	26158286	+	H2BC5	6p22.1-2		0.724138	0.861111		0.862069		0.0277778	0.910891		0.876712	0.8125
6	26183756	+	H2BC6	6p22.1-2								0.886926	0.889281	0.895984
6	26183761	+	H2BC6	6p22.1-2	0.661024							0.845626	0.92669	0.889163
6	26189110	-	H4C4	6p22.1-2	0.662651	0.691997	0.790262	0.865989	0.81121	0.850234	0.00440413	0.847004	0.888952	0.836928	0.838237
6	26195539	+	H1-12P	6p22.1-2								0.922414			0.869565
6	26195546	+	H1-12P	6p22.1-2								0.946602			0.902424
6	26195554	+	H1-12P	6p22.1-2								0.9			0.805556
6	26199254	-	H2AC7	6p22.1-2					0.88
6	26199293	-	H2AC7	6p22.1-2	0.542266	0.501881	0.538705	0.74572	0.748315	0.817651	0.00451847		0.819947	0.735493	0.741099
6	26199453	+	H2BC7	6p22.1-2					0.767857		0.0298507				0.492063
6	26199461	+	H2BC7	6p22.1-2											0.72
6	26199468	+	H2BC7	6p22.1-2											0.847222
6	26199487	+	H2BC7	6p22.1-2	0.62766	0.620862	0.743501	0.886629	0.845765	0.962617	0.00284091		0.89111	0.844784	0.817523
6	26199489	+	H2BC7	6p22.1-2		0.56044	0.64878	0.622917	0.726708		0		0.800654	0.67327	0.733214
6	26199493	+	H2BC7	6p22.1-2					0.87931						0.724138
6	26199516	+	H2BC7	6p22.1-2	0.500363	0.530008	0.625443	0.790022	0.778943	0.819386	0.00300382		0.853804	0.77356	0.755703
6	26199522	+	H2BC7	6p22.1-2			0.67148	0.436802	0.801843	0.766667	0		0.752137	0.617647	0.584524
6	26199552	+	H2BC7	6p22.1-2				0.686275	0.846154						0.743483
6	26204526	+	H4C5	6p22.1-2					0.95082
6	26204529	+	H4C5	6p22.1-2					0.886792
6	26204531	+	H4C5	6p22.1-2					0.895522
6	26204552	+	H4C5	6p22.1-2			0.822581	0.87234	0.902655		0.00862069	0.896552
6	26204559	+	H4C5	6p22.1-2				0.955882	0.935		0	0.916667
6	26204610	+	H4C5	6p22.1-2	0.812857	0.823761	0.872964	0.927622	0.909339	0.919643	0.00530713	0.922648	0.957343	0.952478	0.933774
6	26204612	+	H4C5	6p22.1-2			0.705882	0.278469	0.713467		0.00828108	0.674847	0.785714		0.766354
6	26204624	+	H4C5	6p22.1-2				0.0285714	0.522388		0
6	26204686	+	H4C5	6p22.1-2							0.0289855
6	26216659	-	H2BC8	6p22.1-2	0.684932		0.791045	0.830319					0.870047	0.828493	0.680532
6	26216674	-	H2BC8	6p22.1-2				0.05
6	26216684	-	H2BC8	6p22.1-2	0.358491		0.561224	0.472418					0.571787	0.578704	0.455128
6	26216688	-	H2BC8	6p22.1-2	0.546985		0.731724	0.810367	0.757042	0.830561			0.871266	0.797696	0.728602
6	26216921	+	H2AC8	6p22.1-2	0.588303		0.678027	0.860854	0.855442	0.877356	0		0.872009	0.786486	0.709454
6	26224146	+	H3C6	6p22.1-2					0.912281
6	26224156	+	H3C6	6p22.1-2		0.857143		0.872727	0.966102	0.929825		0.942029	0.910448
6	26224173	+	H3C6	6p22.1-2		0.846154				0.830189			0.940299
6	26224178	+	H3C6	6p22.1-2		0.783217		0.914359	0.922981	0.94571	0.00147493	0.956033	0.971536	0.879121
6	26224202	+	H3C6	6p22.1-2				0.828571	0.872549		0.00849934	0.926606
6	26224209	+	H3C6	6p22.1-2					0.811321
6	26224222	+	H3C6	6p22.1-2				0.904762	0.845588		0	0.868852	0.867404	0.807018
6	26224225	+	H3C6	6p22.1-2					0.885417
6	26224236	+	H3C6	6p22.1-2		0.743902		0.814815	0.827089		0	0.849315	0.867932	0.733945
6	26225135	+	H3C6	6p22.1-2	0.755888
6	26234963	-	H1-3	6p22.1-2											0.727273
6	26234987	-	H1-3	6p22.1-2	0.437518		0.520524	0.734952	0.579607	0.660597	0.0222357	0.672294	0.800247	0.72302	0.56594
6	26234989	-	H1-3	6p22.1-2	0.307494		0.447227	0.622642	0.592428	0.701959	0.00978725	0.636799	0.782027	0.682971	0.54596
6	26250625	-	H3C7	6p22.1-2					0.693182
6	26250635	-	H3C7	6p22.1-2	0.68616		0.81232	0.908474	0.875777	0.891509	0.00477412	0.920498	0.931163	0.919137	0.85465
6	26251614	+	H2BC9	6p22.1-2	0.698776		0.695238	0.87364					0.908293	0.881668	0.794699
6	26272931	+	H2BC10	6p22.1-2	0.76666			0.923814				0.960295	0.979839	0.955306	0.921227
6	26272934	+	H2BC10	6p22.1-2	0.710598			0.879619				0.88715	0.993976	0.902522	0.819328
6	26285321	-	H4C8	6p22.1-2			0.883117
6	26285412	-	H4C8	6p22.1-2			0.949153
6	26285499	-	H4C8	6p22.1-2											0.666667
6	26285525	-	H4C8	6p22.1-2					0.644444		0.0172414	0.52459	0.755556		0.724444
6	26285534	-	H4C8	6p22.1-2	0.633828	0.695546	0.799723	0.85694	0.793863	0.863763	0.0043377	0.831232	0.905204	0.916509	0.867908
6	26285585	-	H4C8	6p22.1-2	0.858356		0.898551	0.919601	0.92561	0.91545	0.00877193	0.917098	0.896829
6	26285592	-	H4C8	6p22.1-2	0.836364		0.847826	0.934392	0.903323	0.935484	0.0240964		0.964286
6	26285615	-	H4C8	6p22.1-2					0.962264
6	27132588	-	H2BC11	6p22.1-2			0.888889		0.876712
6	27132633	-	H2BC11	6p22.1-2			0.889764		0.911504	0.865169
6	27132638	-	H2BC11	6p22.1-2			0.85		0.900881	0.926976	0	0.910112		0.907692	0.953846
6	27132642	-	H2BC11	6p22.1-2			0.854167		0.932432	0.925926
6	27132647	-	H2BC11	6p22.1-2					0.649351
6	27132648	-	H2BC11	6p22.1-2			0.157407		0.162921	0.168142
6	27132654	-	H2BC11	6p22.1-2			0.827586		0.916667
6	27132758	-	H2BC11	6p22.1-2					0.75
6	27132760	-	H2BC11	6p22.1-2					0.786408
6	27132795	-	H2BC11	6p22.1-2	0.814372	0.843455	0.890633	0.919149	0.897354	0.930395	0.00944979	0.920264	0.950712	0.93527	0.859136
6	27133003	+	H2AC11	6p22.1-2					0.844828
6	27133038	+	H2AC11	6p22.1-2		0.769796	0.839506	0.96	0.907835	0.89399	0.00317484	0.891799	0.96048	0.874346	0.897492
6	27139282	+	H4C9	6p22.1-2	0.728588		0.766214					0.855108			0.810425
6	27139284	+	H4C9	6p22.1-2								0.739437			0.706755
6	27145973	-	H2AC12	6p22.1-2					0.8		0			0.93
6	27145997	-	H2AC12	6p22.1-2					0.811765
6	27146000	-	H2AC12	6p22.1-2					0.896226
6	27146003	-	H2AC12	6p22.1-2					0.894118
6	27146005	-	H2AC12	6p22.1-2					0.938547
6	27146029	-	H2AC12	6p22.1-2					0.767857
6	27146036	-	H2AC12	6p22.1-2					0.973052	0.973198	0.00546448		1		0.985075
6	27146043	-	H2AC12	6p22.1-2		0.84507			0.9173	0.914185	0.00186567		0.912698	0.867925	0.940594
6	27146049	-	H2AC12	6p22.1-2					0.968571
6	27146057	-	H2AC12	6p22.1-2					0.903337	0.905494	0.00380228		0.965517
6	27146062	-	H2AC12	6p22.1-2					0.976744
6	27146063	-	H2AC12	6p22.1-2					0.971429
6	27146072	-	H2AC12	6p22.1-2					0.825
6	27146073	-	H2AC12	6p22.1-2					0.890909
6	27146075	-	H2AC12	6p22.1-2		0.918033	0.90566		0.935143	0.946108	0		0.977011	0.936508
6	27146085	-	H2AC12	6p22.1-2					0.798077
6	27146852	-	H2BC12	6p22.1-2	0.753858	0.697767	0.864604	0.866735	0.841648	0.864874	0.00727531	0.87159	0.908962	0.902175	0.774898
6	27146855	-	H2BC12	6p22.1-2	0.879818	0.789442	0.884724	0.964911	0.918678	0.935107	0.0052541	0.942153	0.957161	0.942208	0.859266
6	27146884	-	H2BC12	6p22.1-2			0.793103		0.901235
6	27146904	-	H2BC12	6p22.1-2					0.872881
6	27146909	-	H2BC12	6p22.1-2			0.838235		0.837004
6	27146916	-	H2BC12	6p22.1-2			0.831858		0.880597	0.901961		0.96
6	27147106	+	H2AC12	6p22.1-2	0.659429	0.564916	0.662512	0.875814	0.819528	0.830854	0.0038774	0.842517	0.864306	0.833478	0.792685
6	27147112	+	H2AC12	6p22.1-2		0.666667	0.744681		0.825073		0.00636943	0.806452	0.912129	0.791045	0.887306
6	27147115	+	H2AC12	6p22.1-2					0.509615
6	27147126	+	H2AC12	6p22.1-2					0.192308
6	27807963	-	H2BC13	6p22.1-2					0.839286
6	27807968	-	H2BC13	6p22.1-2					0.95082
6	27807970	-	H2BC13	6p22.1-2					0.825758
6	27808003	-	H2BC13	6p22.1-2				0.870968	0.846154
6	27808115	+	H2AC13	6p22.1-2								0.945455
6	27808168	+	H2AC13	6p22.1-2					0.849057
6	27808173	+	H2AC13	6p22.1-2	0.707927	0.753732	0.874026	0.905117	0.849248	0.906994	0.00550001	0.885352	0.918828	0.939723	0.896358
6	27810052	+	H3C10	6p22.1-2		0.649123	0.618605	0.806763	0.743171		0.00560025	0.719626	0.750215	0.820388	0.721187
6	27810053	+	H3C10	6p22.1-2		0.684211	0.592593	0.456311	0.553763		0.00568182	0.565217	0.788462	0.892562	0.732322
6	27814777	-	H2AC14	6p22.1-2	0.725649	0.761669		0.882323	0.814815			0.890162	0.872727	0.938112	0.89374
6	27815016	+	H2BC14	6p22.1-2	0.45614	0.523256		0.719101				0.743489	0.745098	0.663551	0.553977
6	27815029	+	H2BC14	6p22.1-2											0.724138
6	27824092	+	H4C11	6p22.1-2		0.753086	0.840708	0.942359	0.918762		0.01	0.884058	0.968122	0.943089	0.892996
6	27824094	+	H4C11	6p22.1-2					0.865385
6	27831560	-	H4C12	6p22.1-2		0.873684	0.820755	0.930636	0.936296		0.015625	0.884058	0.947196	0.933036	0.884827
6	27837176	-	H2BC15	6p22.1-2					0.464789
6	27837492	+	H2AC15	6p22.1-2					0.881818		0.037037
6	27837521	+	H2AC15	6p22.1-2			0.78		0.810811	0.754386	0
6	27837523	+	H2AC15	6p22.1-2					0.730769
6	27837555	+	H2AC15	6p22.1-2					0.80303		0.0338983
6	27838266	-	H2AC15	6p22.1-2		0.75	0.639344		0.837638						0.857143
6	27838360	-	H2AC15	6p22.1-2					0.898305
6	27838369	-	H2AC15	6p22.1-2		0.596885	0.752988	0.855556	0.698905	0.780488	0.0138283	0.724652	0.792982	0.863014	0.676169
6	27838375	-	H2AC15	6p22.1-2	0.474576	0.586983	0.683479	0.84039	0.708826	0.791749	0.00467753	0.799686	0.796561	0.803043	0.689375
6	27838516	+	H2BC15	6p22.1-2					0.909091
6	27838518	+	H2BC15	6p22.1-2				0.970588	0.932039	0.930693
6	27838526	+	H2BC15	6p22.1-2											0.86
6	27838543	+	H2BC15	6p22.1-2		0.734694	0.857143	0.91943	0.91853	0.962264	0.0129032	0.931298	0.88764	0.883818	0.868819
6	27838544	+	H2BC15	6p22.1-2					1
6	27838545	+	H2BC15	6p22.1-2					0.884444
6	27838549	+	H2BC15	6p22.1-2		0.626087	0.828996	0.881338	0.911708	0.912162	0.0195122	0.846512	0.891347	0.798566	0.870121
6	27838551	+	H2BC15	6p22.1-2			0.741573	0.520548	0.787565		0	0.690909		0.736842	0.853659
6	27838557	+	H2BC15	6p22.1-2	0.829125	0.736579	0.865672	0.902257	0.900823	0.965537	0.00441094	0.912351	0.92624	0.872015	0.911539
6	27838569	+	H2BC15	6p22.1-2	0.605983	0.549307	0.689434	0.849878	0.819961	0.838359	0.00426857	0.789482	0.792697	0.782178	0.752086
6	27838578	+	H2BC15	6p22.1-2		0.614523	0.818182	0.895969	0.83126	0.888889	0.00790514	0.855172	0.874241	0.813896	0.734749
6	27838581	+	H2BC15	6p22.1-2					0.514286						0.564706
6	27838582	+	H2BC15	6p22.1-2		0.766667	0.614458		0.779661		0.015873	0.736842	0.708861	0.729412	0.826445
6	27838585	+	H2BC15	6p22.1-2	0.745098	0.72803	0.788462	0.82005	0.841523	0.871795	0.002	0.794549	0.883646	0.796976	0.813341
6	27838607	+	H2BC15	6p22.1-2					0.84058			0.84			0.780901
6	27865112	-	H2AC16	6p22.1-2			0.714286		0.892704				0.897196
6	27865277	+	H2AC16	6p22.1-2					0.921569	0.94958
6	27865280	+	H2AC16	6p22.1-2					0.945946	0.951613
6	27865289	+	H2AC16	6p22.1-2					0.941176	0.946429
6	27865293	+	H2AC16	6p22.1-2					0.866667
6	27867583	-	H1-5	6p22.1-2										0.013986	0.0384615
6	27867587	-	H1-5	6p22.1-2									0.853333		0.711373
6	27867588	-	H1-5	6p22.1-2	0.704246		0.823484	0.89733				0.871648	0.88739	0.847008	0.773247
6	27867591	-	H1-5	6p22.1-2									0.940476	0.961165	0.876303
6	27872346	-	H3C11	6p22.1-2	0.605753							0.845333	0.922776	0.862735	0.798543
6	27890826	-	H3C12	6p22.1-2	0.662268	0.713515	0.832723		0.741192		0.00093633	0.84641		0.931505	0.744881
6	27892762	-	H2AC17	6p22.1-2					0.875					0.921569	0.887324
6	27893181	-	H2AC17	6p22.1-2	0.173077	0.349593	0.326923	0.142872	0.703608		0	0.605263	0.78125	0.511719	0.840768
6	27893185	-	H2AC17	6p22.1-2	0.782324	0.73438	0.812227	0.939784	0.936349	0.942932	0.00623069	0.924236	0.922117	0.926266	0.898923
6	27893425	+	H2BC17	6p22.1-2	0.705851	0.73295	0.784736	0.905948	0.914261	0.932252	0.00347649	0.892354	0.861222	0.909749	0.860214
6	27893559	+	H2BC17	6p22.1-2					0.896907
6	27893575	+	H2BC17	6p22.1-2					0.905063
6	26123932	-	H2BC4	6p22.1-2					0.903846
6	26197275	-	H3C4	6p22.1-2										0.925926	0.783333
6	26199263	-	H2AC7	6p22.1-2					0.932203
6	26199285	-	H2AC7	6p22.1-2				0
6	26199514	+	H2BC7	6p22.1-2			0.711111		0.765766		0		0.80597		0.623208
6	26199556	+	H2BC7	6p22.1-2											0.815534
6	26216668	-	H2BC8	6p22.1-2				0.00588235
6	26216872	+	H2AC8	6p22.1-2			0.901961	0.948718
6	26240395	+	H4C6	6p22.1-2											0.728204
6	26240398	+	H4C6	6p22.1-2											0.157895
6	26240402	+	H4C6	6p22.1-2											0.623527
6	26285286	-	H4C8	6p22.1-2			0.924528
6	27132669	-	H2BC11	6p22.1-2					0.815789
6	27133006	+	H2AC11	6p22.1-2					0.885417
6	27139231	+	H4C9	6p22.1-2											0.928571
6	27146033	-	H2AC12	6p22.1-2					0.822034		0
6	27146064	-	H2AC12	6p22.1-2					0.926108
6	27146886	-	H2BC12	6p22.1-2			0.833333		0.791667
6	27865287	+	H2AC16	6p22.1-2					0.936306	1
1	226061831	+	H3-3A	Other histones					0.913043
1	226062696	+	H3-3A	Other histones					0.955128						1
1	226062710	+	H3-3A	Other histones	0.961667	0.923913	0.959184	0.983025	0.978723	0.984848	0.00628931	0.981928	0.982121	0.982759	0.988591
1	226062714	+	H3-3A	Other histones	0.968056	0.947059	0.954167	0.98566	0.973559	0.983583	0	0.98892	0.981717	0.985752	0.988825
1	226062721	+	H3-3A	Other histones	0.877259	0.913462	0.87737	0.969855	0.933387	0.9435	0.00149254	0.96782	0.952609	0.927536	0.943404
1	226062722	+	H3-3A	Other histones					0.71875
1	228457901	-	H2AC25	Other histones			0.892857		0.882576	0.891275	0.0103093
1	228457903	-	H2AC25	Other histones			0.821429
1	228459421	+	H2BC26	Other histones					0.933824
1	228459424	+	H2BC26	Other histones					0.919414
1	228459447	+	H2BC26	Other histones					0.907407
2	26786029	+	CENPA	Other histones				0.967033	0.957219			0.95614			0.959459
2	26786058	+	CENPA	Other histones		0.818182		0.962264	0.932353			0.964539	0.984127		0.980187
2	26786067	+	CENPA	Other histones	0.863378	0.898148	0.862385	0.962603	0.953362	0.970297	0.0384615	0.954327	0.921043	0.878049	0.934007
2	26786071	+	CENPA	Other histones		0.9		0.92381	0.928731			0.925926	0.901408	0.961165	0.979891
2	26786079	+	CENPA	Other histones		0.897436		0.934783	0.919149			0.95935		0.951613	0.990291
2	26786095	+	CENPA	Other histones				0.924528	0.91			0.901961
3	129314859	-	H1-10	Other histones					0.905405
3	129315147	+	H1-10	Other histones					0.939597
3	129316242	-	H1-10	Other histones					0.568966
3	129316247	-	H1-10	Other histones	0.808824	0.884615		0.896552	0.930693	0.942029		0.886792			0.935987
3	129316256	-	H1-10	Other histones				0.837838	0.885017	0.920354					0.848214
3	129316262	-	H1-10	Other histones					0.87069						0.901099
3	129316266	-	H1-10	Other histones					0.897727
3	129316284	-	H1-10	Other histones					0.45614
3	129316286	-	H1-10	Other histones	0.84685	0.817602	0.84878	0.935315	0.901622	0.919267	0.00944714	0.935639	0.925795	0.918553	0.913458
4	99949058	-	H2AZ1	Other histones					0.852941	0.876543
4	99949785	-	H2AZ1	Other histones					0.913793
4	99950215	-	H2AZ1	Other histones					0.392157
4	99950218	-	H2AZ1	Other histones				0.0615385	0.0684932		0.0537634
4	99950230	-	H2AZ1	Other histones	0.0327869			0.027027	0.0238095		0
4	99950235	-	H2AZ1	Other histones				0.0634921	0.0700637	0	0.0479452	0.0595238	0.0377358	0.0416667	0.100847
4	99950245	-	H2AZ1	Other histones				0.0363636	0.270718		0.0625				0.283019
4	99950248	-	H2AZ1	Other histones	0.104478	0.029743	0.030303	0.0379747	0.0428336	0.011236	0.0301091	0.0195122	0.0466777	0.0492063	0.0334518
4	99950251	-	H2AZ1	Other histones		0.135922		0.114286	0.135135	0.0576923	0.0277778	0.153846	0.0576923	0.0481928	0.139423
4	99950252	-	H2AZ1	Other histones		0.0816327			0.1		0.0833333	0.0980392	0.109589	0.0892857	0.0408163
4	99950255	-	H2AZ1	Other histones					0.206897						0.0980392
4	99950266	-	H2AZ1	Other histones					0.198718
4	99950267	-	H2AZ1	Other histones					0.194737		0.0833333		0.0491803		0.0727273
4	99950273	-	H2AZ1	Other histones	0.863588	0.875005	0.905028	0.96056	0.931542	0.889781	0.00769256	0.960824	0.963812	0.966975	0.978629
4	99950278	-	H2AZ1	Other histones	0.907725	0.881834	0.921807	0.98178	0.954496	0.919286	0.00834022	0.980666	0.962673	0.975595	0.975291
4	99950280	-	H2AZ1	Other histones		0.0582751		0.047619	0.102748	0.025974	0.0280374	0.0125	0.100687	0.0483871	0.130932
4	99950282	-	H2AZ1	Other histones					0.906706				0.761194		0.885714
4	99950289	-	H2AZ1	Other histones					0.685393
4	99950290	-	H2AZ1	Other histones					0.787402
4	99950308	-	H2AZ1	Other histones					0.930464				0.920635		0.98
4	99950315	-	H2AZ1	Other histones					0.897959				0.938144
4	99950317	-	H2AZ1	Other histones					0.905405
4	99950318	-	H2AZ1	Other histones					0.975232
4	99950322	-	H2AZ1	Other histones					0.697248
4	99950325	-	H2AZ1	Other histones					0.942568
4	99950346	-	H2AZ1	Other histones		0.708861	0.809524		0.914204	0.881356	0		0.944954		0.971771
4	99950355	-	H2AZ1	Other histones	0.841667	0.803427	0.896414	0.953347	0.897223	0.89604	0	0.967742	0.950145	0.858586	0.952572
5	135360661	-	MACROH2A1	Other histones											0.83294
5	135399224	-	MACROH2A1	Other histones					0.953846						0.882353
5	135399229	-	MACROH2A1	Other histones	0.879032	0.931818	0.927536	0.969289	0.949393	0.909091	0.0107527	0.983051	0.961816	0.951389	0.969471
5	135399238	-	MACROH2A1	Other histones					0.95
5	135399241	-	MACROH2A1	Other histones					0.863248
5	135399253	-	MACROH2A1	Other histones					0.824561
5	135399261	-	MACROH2A1	Other histones	0.917999	0.912409	0.93578	0.986365	0.959854	0.937198	0.0125	1	0.989011	0.97351	0.96786
7	44848080	-	H2AZ2	Other histones	0.942187	0.944174	0.944521	0.986585	0.971711	0.97125	0.00890869	0.974288	0.974457	0.976599	0.975607
7	44848087	-	H2AZ2	Other histones	0.864846	0.879104	0.833333	0.973032	0.937436	0.948649	0.0105884	0.94961	0.948625	0.955462	0.938643
7	44848095	-	H2AZ2	Other histones					0.924051				0.802632	0.882353	0.786517
7	44848106	-	H2AZ2	Other histones	0.941351	0.947699	0.932203	0.990362	0.955119	0.99115	0	0.991304	0.976735	0.969388	0.971127
7	44848113	-	H2AZ2	Other histones	0.949153	0.883721	0.87037	0.975904	0.928571			0.956522	0.956436	0.945783	0.959912
7	44848121	-	H2AZ2	Other histones					0.968				0.936508	1	0.98125
10	70052532	+	MACROH2A2	Other histones					0.926316
10	70052832	+	MACROH2A2	Other histones		0.920635		0.956928	0.927122	0.953846	0.00985222	1
10	70052835	+	MACROH2A2	Other histones				0.909091	0.936232
10	70052846	+	MACROH2A2	Other histones		0.923512		0.966942	0.943769	0.948207	0.026455	0.981366	0.958289
10	70052850	+	MACROH2A2	Other histones					0.781818
10	70052851	+	MACROH2A2	Other histones					0.816092
10	70052867	+	MACROH2A2	Other histones					0.907392		0.0136986
10	70091180	+	MACROH2A2	Other histones				0.956662					0.959677
11	119095435	-	H2AX	Other histones				0.0625
11	119095456	-	H2AX	Other histones				0.0491803
11	119095458	-	H2AX	Other histones	0.526316	0.641791		0.478723	0.821818	0.704545	0	0.862069	0.845098	0.794393	0.881004
11	119095462	-	H2AX	Other histones	0.770816	0.746696	0.764463	0.748167	0.862407	0.858802	0.011943	0.908261	0.886844	0.85474	0.934512
11	119095465	-	H2AX	Other histones	0.907708	0.904293	0.885382	0.972684	0.932506	0.945538	0.00607617	0.959505	0.957662	0.966142	0.96213
11	119095467	-	H2AX	Other histones	0.776278	0.681057	0.720952	0.919068	0.835804	0.851681	0.00597578	0.903779	0.876069	0.857407	0.907792
12	14771129	-	H4C16	Other histones	0.797619	0.766166		0.869656	0.840833	0.891242	0.00262055	0.850481	0.87174	0.833677	0.902586
12	14771131	-	H4C16	Other histones	0.784427	0.693114		0.899001	0.892386	0.914451	0.00390607	0.874851	0.861104	0.892328	0.885815
12	14771158	-	H4C16	Other histones					0.962264
12	14774336	+	H2AJ	Other histones	0.932773				0.942623			0.992248	0.984127	0.974227
12	14774369	+	H2AJ	Other histones	0.856462	0.842414		0.932889	0.900129	0.914538	0.00187266	0.953905	0.942683	0.950786
12	14774371	+	H2AJ	Other histones	0.847196			0.934783	0.925287	0.901408	0	0.944238	0.924528	0.917647
12	14774373	+	H2AJ	Other histones	0.867577			0.95943	0.945455	0.950617		0.966038	0.952213	0.919283
12	14774380	+	H2AJ	Other histones	0.946432	0.961538		0.972687	0.961165	0.970149		0.963822	0.984434	0.978723
12	14774386	+	H2AJ	Other histones	0.899451			0.925926	0.951613			0.902439	0.987342	0.959459
12	14774400	+	H2AJ	Other histones	0.858093			0.967213	0.944			0.904977	0.984127	0.932432
12	14774407	+	H2AJ	Other histones	0.852574	0.831395		0.946082	0.93012	0.93007	0.0104167	0.957074	0.923073	0.921258
12	14774450	+	H2AJ	Other histones										0.955882
17	75779773	-	H3-3B	Other histones	0.901679	0.912388	0.903101	0.936271	0.958115	0.947159	0.00460304	0.956822	0.965518	0.929339	0.969568
17	75779778	-	H3-3B	Other histones	0.925305	0.853351	0.842096	0.974622	0.95997	0.965824	0.00593586	0.96987	0.939208	0.96527	0.954705
21	43565182	+	H2BC12L	Other histones			0.848039		0.947368				0.944949	0.95082	0.758621
1	226062493	-	H3-3A	Other histones					0.828571
1	226062495	-	H3-3A	Other histones					0.906103
1	226062698	+	H3-3A	Other histones					0.955882
1	228457899	-	H2AC25	Other histones					0.82
10	70052587	+	MACROH2A2	Other histones					0.913978
10	70052636	+	MACROH2A2	Other histones		0.941176		0.971154	0.949324	0.935484
10	70052800	+	MACROH2A2	Other histones					0.808824
10	70052848	+	MACROH2A2	Other histones					0.921875
10	70052873	+	MACROH2A2	Other histones					0.952381
10	70052877	+	MACROH2A2	Other histones					0.92
10	70052879	+	MACROH2A2	Other histones					0.857143
10	70091235	+	MACROH2A2	Other histones									0.891566
10	70093637	+	MACROH2A2	Other histones											0.987654
12	14774347	+	H2AJ	Other histones	0.769231				0.867925
4	99950305	-	H2AZ1	Other histones					0.93578
4	99950340	-	H2AZ1	Other histones					0.952991						1
4	99950343	-	H2AZ1	Other histones					0.93154
4	99950359	-	H2AZ1	Other histones					0.965066
5	135360632	-	MACROH2A1	Other histones											0.928571
5	135360634	-	MACROH2A1	Other histones											0.934426
5	135399887	-	MACROH2A1	Other histones					0.9		0.00694444
5	135399890	-	MACROH2A1	Other histones					0.983051
5	135399914	-	MACROH2A1	Other histones					0.932203
5	135399921	-	MACROH2A1	Other histones					0.962264
